# Supplementary material for: Combined physiological and transcriptome analysis revealed the response mechanism of Pogostemon cablin roots to p-hydroxybenzoic acid
Source: Front Plant Sci. 2022 Sep 26;13:980745. doi: 10.3389/fpls.2022.980745 (PMC9549242; doi:10.3389/fpls.2022.980745)
Supplement: Supplementary file 1 [file Data_Sheet_1.xlsx]

## Sheet: Supplementary Table 1
Supplementary Table 1. Gene IDs and primer sequences for the genes used for qPCR verification.
GeneID	Primer sequence
18S rRNA	F: CCGACCATAAACGATGCCGACC
	R: TTTCAGCTTTGCAACCATACTCC
MSTRG.39696.1	F: GAGGAACCAAACAACAACAC
	R: GTGCTCTGGTAGAAATTAGTCC
MSTRG.79414.3	F: AAGAGGTTGTTGGTAAGGGAAG
	R: ATACGAGTGGCTTCAGATACAT
MSTRG.61070.1	F: AGGAGGATTGGATGACAGTGAG
	R: TCCTTGGGAACTACTGAAATGA
MSTRG.22366.2	F: TATTGCTCAAGGTGGAGAAGTC
	R: CTGCTCCCTCATCATCTTTGTA
MSTRG.80477.2	F: AACAGGACACTTGAAGGAGCAC
	R: CTTCTTTCCTGTTTTCCTCTCG
MSTRG.120570.4	F: GGGAGAGGAGCTTAGGAAACAA
	R: ATCATAGGCAGTGACAGGGAAC
MSTRG.110308.4	F: TGAATAACACGAGGTTGGGAGT
	R: TGGGATTGTGAGGAAGAGAGAA
MSTRG.119708.1	F: CACCAATCTAAACGACTTCCCA
	R: TTCTGTGGAGGAGTATTTGGAG
MSTRG.113802.1	F: ACAGAGACGGGTTTATTGATGC
	R: CCTTCCATCTCCATTTTCATCA
MSTRG.89015.1	F: GTTCACCAATCTAAACGACTTC
	R: GAGGAGTATTTGGAGCAGTAAG
MSTRG.83367.1	F: TCCTCGTGTCCTTCTTATTCAT
	R: GAAACTCGAAGCTCTCTCCAAT
MSTRG.25068.2	F: CACGGGTGAACCTCAGATACAG
	R: GCGAAATACCACATAAGCCAAG
MSTRG.73086.1	F: AGAAGTTGAGTGAGCCTAAAGG
	R: TAGCTAAGAAGGACGAGGTATT
MSTRG.18862.1	F: GGAGGAAGTTACGGTGTTGGAT
	R: CACTCCCCCTCCATATTGATTA
MSTRG.61678.1	F: ATGTCATTGGACCTCCCTATTC
	R: CCTCCCATCATCCTCTTCTTTA
MSTRG.77729.12	F: ACTTGGGTGATTGTTATCGGAG
	R: ACATGCATCAAGAGCCTTATCA
MSTRG.67807.2	F: GTATCGGATTTTGGCTTGAGTG
	R: CAAATATCCACCTTAGCCCCAT
MSTRG.23669.3	F: TTTTTTCCTTCTCCACCACCTC
	R: GGCTTCCTCTCTCTAAACCCAT
MSTRG.87032.1	F: ATGATTCCATTGAGTTGCTTCG
	R: AACTATCCCCGAAGACATCAAC
MSTRG.46523.1	F: CATTAGCCCCCTATTGGATTTC
	R: GTTTCATCCACTCCCCACTAAG

## Sheet: Supplementary Table 2
Supplementary Table 2. Correlation analysis of physiological indexes in patchouli roots under p-HBA.
Index	FW	MDA	SPR	PRO	CAT	SOD	POD	O2-	H2O2	PAL
FW	1
MDA	-0.271	1
SPR	-0.450**	0.790**	1
PRO	-0.244	0.395*	0.630**	1
CAT	-0.005	-0.273	-0.158	-0.364*	1
SOD	0.222	-0.616**	-0.636**	-0.478**	0.507**	1
POD	-0.448**	0.573**	0.629**	0.431*	-0.202	-0.468**	1
O2	0.192	-0.570**	-0.608**	-0.569**	0.308	0.460**	-0.450**	1
H2O2	-0.331	0.623**	0.627**	0.413*	-0.261	-0.487**	0.362*	-0.288	1
PAL	0.382*	-0.588**	-0.668**	-0.444**	-0.014	0.360*	-0.580**	0.581**	-0.385*	1

## Sheet: Supplementary Table 3
Supplementary Table 3. Overview of RNA-Seq quality and sequence assembly.
Sample	Raw Reads (M)	Raw Bases (G)	Clean Reads (M)	Clean Bases (M)	Valid Bases (%)	Q30 (%)	GC (%)	Total Mapped (%)
p-HBA_0h_root_1	35.38	5.31	35.14	5.21	98.11	95.4	47.19	99.97
p-HBA_0h_root_2	37.84	5.68	37.59	5.56	97.96	95.37	47.46	99.97
p-HBA_0h_root_3	37.12	5.57	36.85	5.47	98.18	95.25	46.99	99.97
p-HBA_12h_root_1	34.96	5.24	34.72	5.15	98.18	95.23	46.75	99.96
p-HBA_12h_root_2	34.52	5.18	34.27	5.08	98.03	95.32	47.19	99.96
p-HBA_12h_root_3	36.38	5.46	36.12	5.35	98.03	95.19	46.96	99.97
p-HBA_24h_root_1	37.36	5.6	37.09	5.5	98.1	95.15	46.8	99.96
p-HBA_24h_root_2	38.7	5.8	38.41	5.7	98.18	95.04	46.98	99.96
p-HBA_24h_root_3	38.25	5.74	37.96	5.64	98.25	94.86	46.68	99.97
p-HBA_48h_root_1	37.54	5.63	37.19	5.51	97.95	94.76	46.66	99.96
p-HBA_48h_root_2	36.54	5.48	36.21	5.37	97.99	94.7	46.69	99.97
p-HBA_48h_root_3	35.73	5.36	35.42	5.26	98.2	94.69	46.75	99.97
p-HBA_6h_root_1	37.56	5.63	37.3	5.53	98.22	95.03	46.74	99.97
p-HBA_6h_root_2	40.85	6.13	40.55	6.02	98.2	95.19	46.82	99.97
p-HBA_6h_root_3	34.6	5.19	34.34	5.1	98.19	95.16	46.91	99.97
p-HBA_96h_root_1	36.14	5.42	35.81	5.31	97.92	94.9	46.72	99.96
p-HBA_96h_root_2	35.3	5.29	34.97	5.18	97.78	94.78	46.66	99.96
p-HBA_96h_root_3	37.64	5.65	37.3	5.52	97.78	94.72	46.62	99.96
Mean	36.8	5.52	36.51	5.41	98.07	95.04	46.87	99.97
Total	662.41	99.36	657.24	97.46

## Sheet: Supplementary Table 4
Supplementary Table 4. The specific and overlapping DEGs in each comparison.
p-HBA_96h-vs-p-HBA_0h (1537)	p-HBA_48h-vs-p-HBA_0h (423)	p-HBA_48h-vs-p-HBA_0h & p-HBA_96h-vs-p-HBA_0h (176)	p-HBA_24h-vs-p-HBA_0h (1893)	p-HBA_24h-vs-p-HBA_0h & p-HBA_96h-vs-p-HBA_0h (241)	p-HBA_24h-vs-p-HBA_0h & p-HBA_48h-vs-p-HBA_0h (62)	p-HBA_24h-vs-p-HBA_0h & p-HBA_48h-vs-p-HBA_0h & p-HBA_96h-vs-p-HBA_0h (52)	p-HBA_12h-vs-p-HBA_0h (2135)	p-HBA_12h-vs-p-HBA_0h & p-HBA_96h-vs-p-HBA_0h (414)	p-HBA_12h-vs-p-HBA_0h & p-HBA_48h-vs-p-HBA_0h (89)	p-HBA_12h-vs-p-HBA_0h & p-HBA_48h-vs-p-HBA_0h & p-HBA_96h-vs-p-HBA_0h (232)	p-HBA_12h-vs-p-HBA_0h & p-HBA_24h-vs-p-HBA_0h (496)	p-HBA_12h-vs-p-HBA_0h & p-HBA_24h-vs-p-HBA_0h & p-HBA_96h-vs-p-HBA_0h (217)	p-HBA_12h-vs-p-HBA_0h & p-HBA_24h-vs-p-HBA_0h & p-HBA_48h-vs-p-HBA_0h (41)	p-HBA_12h-vs-p-HBA_0h & p-HBA_24h-vs-p-HBA_0h & p-HBA_48h-vs-p-HBA_0h & p-HBA_96h-vs-p-HBA_0h (171)	p-HBA_6h-vs-p-HBA_0h (7977)	p-HBA_6h-vs-p-HBA_0h & p-HBA_96h-vs-p-HBA_0h (382)	p-HBA_6h-vs-p-HBA_0h & p-HBA_48h-vs-p-HBA_0h (109)	p-HBA_6h-vs-p-HBA_0h & p-HBA_48h-vs-p-HBA_0h & p-HBA_96h-vs-p-HBA_0h (55)	p-HBA_6h-vs-p-HBA_0h & p-HBA_24h-vs-p-HBA_0h (2174)	p-HBA_6h-vs-p-HBA_0h & p-HBA_24h-vs-p-HBA_0h & p-HBA_96h-vs-p-HBA_0h (329)	p-HBA_6h-vs-p-HBA_0h & p-HBA_24h-vs-p-HBA_0h & p-HBA_48h-vs-p-HBA_0h (37)	p-HBA_6h-vs-p-HBA_0h & p-HBA_24h-vs-p-HBA_0h & p-HBA_48h-vs-p-HBA_0h & p-HBA_96h-vs-p-HBA_0h (47)	p-HBA_6h-vs-p-HBA_0h & p-HBA_12h-vs-p-HBA_0h (862)	p-HBA_6h-vs-p-HBA_0h & p-HBA_12h-vs-p-HBA_0h & p-HBA_96h-vs-p-HBA_0h (239)	p-HBA_6h-vs-p-HBA_0h & p-HBA_12h-vs-p-HBA_0h & p-HBA_48h-vs-p-HBA_0h (46)	p-HBA_6h-vs-p-HBA_0h & p-HBA_12h-vs-p-HBA_0h & p-HBA_48h-vs-p-HBA_0h & p-HBA_96h-vs-p-HBA_0h (89)	p-HBA_6h-vs-p-HBA_0h & p-HBA_12h-vs-p-HBA_0h & p-HBA_24h-vs-p-HBA_0h (1441)	p-HBA_6h-vs-p-HBA_0h & p-HBA_12h-vs-p-HBA_0h & p-HBA_24h-vs-p-HBA_0h & p-HBA_96h-vs-p-HBA_0h (885)	p-HBA_6h-vs-p-HBA_0h & p-HBA_12h-vs-p-HBA_0h & p-HBA_24h-vs-p-HBA_0h & p-HBA_48h-vs-p-HBA_0h (83)	p-HBA_6h-vs-p-HBA_0h & p-HBA_12h-vs-p-HBA_0h & p-HBA_24h-vs-p-HBA_0h & p-HBA_48h-vs-p-HBA_0h & p-HBA_96h-vs-p-HBA_0h (777)
MSTRG.27799.1	MSTRG.98296.1	MSTRG.121357.2	MSTRG.30361.1	MSTRG.99893.2	MSTRG.18278.3	MSTRG.101994.1	MSTRG.26540.4	MSTRG.71448.3	MSTRG.82080.4	MSTRG.36185.8	MSTRG.75163.1	MSTRG.49373.1	MSTRG.79414.1	MSTRG.20493.1	MSTRG.3650.2	MSTRG.42329.5	MSTRG.59051.9	MSTRG.111156.1	MSTRG.77609.1	MSTRG.30394.1	MSTRG.95109.2	MSTRG.105293.3	MSTRG.103132.4	MSTRG.111204.2	MSTRG.87377.2	MSTRG.12534.2	MSTRG.47302.1	MSTRG.76803.1	MSTRG.16822.1	MSTRG.50613.1
MSTRG.76507.2	MSTRG.92139.22	MSTRG.7811.1	MSTRG.40057.4	MSTRG.53292.1	MSTRG.98630.7	MSTRG.117487.3	MSTRG.32976.5	MSTRG.16564.3	MSTRG.2379.2	MSTRG.39294.2	MSTRG.99882.1	MSTRG.82458.1	MSTRG.53181.1	MSTRG.112396.1	MSTRG.61836.1	MSTRG.65130.5	MSTRG.27592.13	MSTRG.112648.2	MSTRG.105528.1	MSTRG.94317.3	MSTRG.118713.5	MSTRG.65004.8	MSTRG.35112.1	MSTRG.103977.1	MSTRG.34232.16	MSTRG.32651.1	MSTRG.55089.1	MSTRG.44742.1	MSTRG.73863.1	MSTRG.14324.1
MSTRG.11589.1	MSTRG.66295.2	MSTRG.49807.9	MSTRG.74654.7	MSTRG.118417.1	MSTRG.72811.6	MSTRG.126004.8	MSTRG.106495.1	MSTRG.58049.6	MSTRG.105293.8	MSTRG.115942.1	MSTRG.14856.1	MSTRG.15038.2	MSTRG.54863.5	MSTRG.5802.1	MSTRG.90668.5	MSTRG.80326.1	MSTRG.27038.1	MSTRG.55460.1	MSTRG.28935.8	MSTRG.17979.1	MSTRG.71734.14	MSTRG.96206.1	MSTRG.74671.8	MSTRG.16480.4	MSTRG.116211.2	MSTRG.96924.1	MSTRG.119823.1	MSTRG.114895.3	MSTRG.123380.1	MSTRG.31367.3
MSTRG.97238.4	MSTRG.20002.3	MSTRG.35643.1	MSTRG.113284.2	MSTRG.62277.13	MSTRG.98043.1	MSTRG.50578.2	MSTRG.117360.9	MSTRG.61771.2	MSTRG.52958.5	MSTRG.49718.2	MSTRG.107686.1	MSTRG.58739.1	MSTRG.122365.4	MSTRG.116505.1	MSTRG.43023.2	MSTRG.56499.1	MSTRG.81110.1	MSTRG.87774.3	MSTRG.7421.1	MSTRG.21335.1	MSTRG.50357.3	MSTRG.40895.1	MSTRG.9061.16	MSTRG.126739.1	MSTRG.117188.8	MSTRG.64890.1	MSTRG.75677.3	MSTRG.86815.2	MSTRG.79124.3	MSTRG.84027.3
MSTRG.8158.4	MSTRG.88257.1	MSTRG.36185.6	MSTRG.66672.2	MSTRG.80963.16	MSTRG.121730.1	MSTRG.60895.19	MSTRG.5627.3	MSTRG.101902.1	MSTRG.90293.1	MSTRG.39929.3	MSTRG.77139.4	MSTRG.94985.3	MSTRG.101997.31	MSTRG.10840.1	MSTRG.125266.3	MSTRG.82784.9	MSTRG.119359.1	MSTRG.77935.2	MSTRG.83623.3	MSTRG.111393.1	MSTRG.45034.6	MSTRG.99900.18	MSTRG.79365.1	MSTRG.117367.2	MSTRG.87460.1	MSTRG.32120.2	MSTRG.35247.1	MSTRG.14733.7	MSTRG.120386.8	MSTRG.55671.3
MSTRG.30007.1	MSTRG.126920.6	MSTRG.80088.1	MSTRG.102458.1	MSTRG.87261.11	MSTRG.66520.1	MSTRG.44877.9	MSTRG.787.17	MSTRG.62756.1	MSTRG.48025.8	MSTRG.35945.1	MSTRG.125611.3	MSTRG.88616.1	MSTRG.12747.1	MSTRG.102533.1	MSTRG.106053.1	MSTRG.114895.4	MSTRG.89058.1	MSTRG.125663.9	MSTRG.8723.1	MSTRG.76476.2	MSTRG.43970.5	MSTRG.50596.1	MSTRG.103110.8	MSTRG.8573.2	MSTRG.109294.6	MSTRG.62095.2	MSTRG.83319.2	MSTRG.39731.1	MSTRG.87982.3	MSTRG.115392.1
MSTRG.122359.5	MSTRG.46620.2	MSTRG.84213.3	MSTRG.113281.2	MSTRG.12899.5	MSTRG.107560.1	MSTRG.19985.4	MSTRG.7897.1	MSTRG.91477.2	MSTRG.12491.3	MSTRG.58779.2	MSTRG.42729.20	MSTRG.32122.6	MSTRG.95173.31	MSTRG.48023.1	MSTRG.3574.1	MSTRG.113867.1	MSTRG.17422.2	MSTRG.119356.1	MSTRG.26236.1	MSTRG.67081.2	MSTRG.24298.4	MSTRG.58215.1	MSTRG.91851.2	MSTRG.88176.3	MSTRG.48364.1	MSTRG.5668.1	MSTRG.72788.1	MSTRG.109508.1	MSTRG.92963.2	MSTRG.70246.1
MSTRG.35873.1	MSTRG.7779.1	MSTRG.126739.8	MSTRG.16470.5	MSTRG.65700.2	MSTRG.54130.2	MSTRG.18417.2	MSTRG.24816.4	MSTRG.34339.1	MSTRG.35589.2	MSTRG.48464.3	MSTRG.44971.3	MSTRG.88752.1	MSTRG.1297.3	MSTRG.119827.1	MSTRG.97940.1	MSTRG.19433.2	MSTRG.8045.1	MSTRG.7690.9	MSTRG.39287.1	MSTRG.36228.3	MSTRG.51157.1	MSTRG.52241.4	MSTRG.30603.3	MSTRG.123415.3	MSTRG.14623.13	MSTRG.117524.6	MSTRG.98092.1	MSTRG.111915.1	MSTRG.63634.8	MSTRG.45178.1
MSTRG.104586.9	MSTRG.35909.1	MSTRG.90532.2	MSTRG.54867.1	MSTRG.81988.2	MSTRG.40842.7	MSTRG.11564.1	MSTRG.79773.3	MSTRG.70292.4	MSTRG.95885.1	MSTRG.42850.1	MSTRG.66145.1	MSTRG.93770.1	MSTRG.2521.5	MSTRG.62094.4	MSTRG.125436.1	MSTRG.74494.1	MSTRG.77268.1	MSTRG.86017.2	MSTRG.118886.3	MSTRG.37761.1	MSTRG.67551.2	MSTRG.68638.1	MSTRG.109494.2	MSTRG.15908.1	MSTRG.34231.1	MSTRG.62446.1	MSTRG.63506.1	MSTRG.81751.1	MSTRG.108786.2	MSTRG.115507.1
MSTRG.35522.3	MSTRG.48025.15	MSTRG.87618.1	MSTRG.99350.1	MSTRG.47060.1	MSTRG.49941.2	MSTRG.27230.27	MSTRG.68050.4	MSTRG.93524.1	MSTRG.88310.1	MSTRG.26934.1	MSTRG.91416.13	MSTRG.33063.1	MSTRG.85677.1	MSTRG.36554.1	MSTRG.86598.1	MSTRG.115040.1	MSTRG.78394.6	MSTRG.110028.3	MSTRG.70400.1	MSTRG.5507.1	MSTRG.54395.1	MSTRG.92409.4	MSTRG.115283.1	MSTRG.111549.1	MSTRG.30211.23	MSTRG.85730.3	MSTRG.57348.1	MSTRG.110931.1	MSTRG.60570.1	MSTRG.64829.1
MSTRG.37796.1	MSTRG.58337.3	MSTRG.102629.1	MSTRG.38407.1	MSTRG.76378.1	MSTRG.87511.3	MSTRG.94629.1	MSTRG.16799.2	MSTRG.97625.1	MSTRG.1945.1	MSTRG.25033.1	MSTRG.14459.2	MSTRG.70799.1	MSTRG.33494.2	MSTRG.90782.2	MSTRG.46787.3	MSTRG.62952.2	MSTRG.51545.2	MSTRG.14016.9	MSTRG.46310.1	MSTRG.4782.1	MSTRG.15381.2	MSTRG.120174.8	MSTRG.72755.1	MSTRG.97065.2	MSTRG.108860.2	MSTRG.79178.6	MSTRG.46734.5	MSTRG.59286.1	MSTRG.37136.1	MSTRG.51708.1
MSTRG.119917.2	MSTRG.95914.1	MSTRG.15719.1	MSTRG.114201.2	MSTRG.72909.4	MSTRG.119524.2	MSTRG.124311.2	MSTRG.22056.4	MSTRG.59248.3	MSTRG.80748.1	MSTRG.45877.2	MSTRG.119784.3	MSTRG.71719.1	MSTRG.1235.2	MSTRG.48464.1	MSTRG.38549.4	MSTRG.91844.2	MSTRG.21869.1	MSTRG.95173.3	MSTRG.17159.3	MSTRG.42386.6	MSTRG.44722.1	MSTRG.40842.6	MSTRG.53342.7	MSTRG.27765.1	MSTRG.105916.2	MSTRG.79748.8	MSTRG.115619.2	MSTRG.987.1	MSTRG.31455.17	MSTRG.70326.1
MSTRG.29789.1	MSTRG.4484.4	MSTRG.66797.3	MSTRG.115891.2	MSTRG.61793.1	MSTRG.34573.2	MSTRG.8488.1	MSTRG.103339.1	MSTRG.47252.3	MSTRG.119827.2	MSTRG.58727.1	MSTRG.32302.2	MSTRG.123309.1	MSTRG.11190.2	MSTRG.17262.2	MSTRG.87179.1	MSTRG.38774.5	MSTRG.12511.12	MSTRG.14902.9	MSTRG.30368.1	MSTRG.12971.2	MSTRG.11139.6	MSTRG.62812.2	MSTRG.108521.2	MSTRG.26703.11	MSTRG.115693.3	MSTRG.33561.3	MSTRG.124077.2	MSTRG.111843.6	MSTRG.119327.1	MSTRG.1222.1
MSTRG.107242.3	MSTRG.41508.6	MSTRG.62095.13	MSTRG.24866.4	MSTRG.115090.1	MSTRG.47270.1	MSTRG.89640.1	MSTRG.16962.2	MSTRG.69028.4	MSTRG.115218.3	MSTRG.68638.13	MSTRG.108395.1	MSTRG.62443.2	MSTRG.17649.1	MSTRG.111973.1	MSTRG.57840.5	MSTRG.65919.1	MSTRG.37190.8	MSTRG.37810.12	MSTRG.32439.1	MSTRG.85401.5	MSTRG.18872.2	MSTRG.90022.1	MSTRG.123738.1	MSTRG.98421.1	MSTRG.122999.5	MSTRG.15867.14	MSTRG.30444.13	MSTRG.42830.3	MSTRG.59505.7	MSTRG.9341.1
MSTRG.27306.2	MSTRG.37227.1	MSTRG.43238.10	MSTRG.77132.1	MSTRG.120547.1	MSTRG.66291.12	MSTRG.26719.2	MSTRG.101669.5	MSTRG.123068.3	MSTRG.70632.1	MSTRG.50170.49	MSTRG.112719.1	MSTRG.83624.1	MSTRG.47516.1	MSTRG.123792.1	MSTRG.58697.1	MSTRG.112872.2	MSTRG.88278.7	MSTRG.116117.2	MSTRG.61147.1	MSTRG.64768.3	MSTRG.122794.5	MSTRG.16937.1	MSTRG.26943.2	MSTRG.96839.1	MSTRG.59126.1	MSTRG.111101.11	MSTRG.49694.1	MSTRG.52305.1	MSTRG.41424.1	MSTRG.80463.1
MSTRG.56518.3	MSTRG.97202.2	MSTRG.110754.1	MSTRG.117637.25	MSTRG.78882.1	MSTRG.16126.1	MSTRG.34808.1	MSTRG.100636.1	MSTRG.123555.2	MSTRG.109321.1	MSTRG.11567.3	MSTRG.69477.1	MSTRG.93548.1	MSTRG.49743.5	MSTRG.89209.1	MSTRG.89278.3	MSTRG.13326.2	MSTRG.105986.1	MSTRG.31347.2	MSTRG.32247.1	MSTRG.94037.9	MSTRG.54009.1	MSTRG.62095.7	MSTRG.39961.1	MSTRG.111191.5	MSTRG.120400.5	MSTRG.115929.1	MSTRG.60939.11	MSTRG.75352.1	MSTRG.121281.23	MSTRG.112483.1
MSTRG.79070.11	MSTRG.109219.1	MSTRG.82953.3	MSTRG.45045.19	MSTRG.107735.2	MSTRG.523.1	MSTRG.74654.8	MSTRG.23459.17	MSTRG.85988.1	MSTRG.2469.4	MSTRG.17736.1	MSTRG.27426.1	MSTRG.71327.1	MSTRG.113905.3	MSTRG.90782.4	MSTRG.101427.1	MSTRG.2787.1	MSTRG.88109.2	MSTRG.35705.2	MSTRG.32036.1	MSTRG.30794.1	MSTRG.23020.3	MSTRG.14797.3	MSTRG.33481.1	MSTRG.95652.1	MSTRG.86780.2	MSTRG.4386.1	MSTRG.53751.4	MSTRG.688.1	MSTRG.24706.4	MSTRG.61350.1
MSTRG.11328.1	MSTRG.30271.4	MSTRG.100688.2	MSTRG.122788.1	MSTRG.95111.4	MSTRG.84899.29	MSTRG.121297.2	MSTRG.31361.6	MSTRG.50602.2	MSTRG.118661.2	MSTRG.36312.2	MSTRG.124114.3	MSTRG.2787.37	MSTRG.81542.2	MSTRG.49875.1	MSTRG.101333.1	MSTRG.50792.1	MSTRG.17511.2	MSTRG.51545.1	MSTRG.63196.7	MSTRG.28839.3	MSTRG.86779.2	MSTRG.18613.7	MSTRG.48127.4	MSTRG.68101.1	MSTRG.89679.3	MSTRG.74742.4	MSTRG.105303.1	MSTRG.68530.1	MSTRG.113325.1	MSTRG.92325.1
MSTRG.19158.3	MSTRG.51545.9	MSTRG.123555.7	MSTRG.47769.3	MSTRG.46642.1	MSTRG.5923.14	MSTRG.109139.4	MSTRG.98027.2	MSTRG.24287.3	MSTRG.11771.1	MSTRG.35039.5	MSTRG.24847.1	MSTRG.80134.3	MSTRG.53063.6	MSTRG.115117.1	MSTRG.71193.1	MSTRG.96979.1	MSTRG.60895.22	MSTRG.126739.15	MSTRG.103085.2	MSTRG.102795.1	MSTRG.17452.9	MSTRG.120391.8	MSTRG.97734.1	MSTRG.10543.2	MSTRG.51952.1	MSTRG.11057.1	MSTRG.80902.1	MSTRG.17738.7	MSTRG.113716.1	MSTRG.120386.7
MSTRG.16807.11	MSTRG.86621.1	MSTRG.99609.1	MSTRG.69452.13	MSTRG.101228.21	MSTRG.91639.4	MSTRG.120174.3	MSTRG.107018.1	MSTRG.113199.1	MSTRG.19031.7	MSTRG.18399.2	MSTRG.89115.1	MSTRG.98764.8	MSTRG.38542.1	MSTRG.89342.2	MSTRG.69046.1	MSTRG.61929.1	MSTRG.77236.1	MSTRG.72952.4	MSTRG.30209.1	MSTRG.14602.1	MSTRG.64118.3	MSTRG.120738.3	MSTRG.91027.1	MSTRG.13284.2	MSTRG.31377.1	MSTRG.91791.1	MSTRG.79439.1	MSTRG.47802.1	MSTRG.39318.3	MSTRG.24809.4
MSTRG.122568.1	MSTRG.75810.2	MSTRG.76647.1	MSTRG.55444.2	MSTRG.1694.6	MSTRG.103794.1	MSTRG.71984.1	MSTRG.122053.4	MSTRG.113292.1	MSTRG.17929.3	MSTRG.68638.2	MSTRG.41369.4	MSTRG.58542.2	MSTRG.119525.3	MSTRG.30161.1	MSTRG.35380.1	MSTRG.71160.1	MSTRG.49565.4	MSTRG.112596.2	MSTRG.78958.1	MSTRG.37043.3	MSTRG.18202.6	MSTRG.59083.1	MSTRG.66786.1	MSTRG.77733.1	MSTRG.115959.1	MSTRG.75799.1	MSTRG.61060.2	MSTRG.26586.1	MSTRG.99912.6	MSTRG.41104.2
MSTRG.52183.1	MSTRG.95218.3	MSTRG.65966.1	MSTRG.121673.3	MSTRG.94580.3	MSTRG.52670.2	MSTRG.79996.2	MSTRG.328.1	MSTRG.20602.12	MSTRG.117807.2	MSTRG.17776.1	MSTRG.47397.1	MSTRG.119900.2	MSTRG.1534.1	MSTRG.79838.4	MSTRG.52858.1	MSTRG.32802.2	MSTRG.40485.2	MSTRG.98237.1	MSTRG.66484.1	MSTRG.49889.1	MSTRG.45148.1	MSTRG.20942.1	MSTRG.47881.1	MSTRG.76373.1	MSTRG.43752.4	MSTRG.6954.5	MSTRG.114122.1	MSTRG.118317.1	MSTRG.57217.4	MSTRG.91066.7
MSTRG.58715.14	MSTRG.90195.4	MSTRG.92411.20	MSTRG.83653.1	MSTRG.74097.9	MSTRG.20707.2	MSTRG.103536.3	MSTRG.32251.2	MSTRG.46494.1	MSTRG.44195.1	MSTRG.86338.5	MSTRG.49887.1	MSTRG.12551.9	MSTRG.84301.11	MSTRG.53553.3	MSTRG.96124.3	MSTRG.1609.1	MSTRG.93268.2	MSTRG.5073.14	MSTRG.123471.1	MSTRG.102675.1	MSTRG.5173.2	MSTRG.2415.2	MSTRG.31066.1	MSTRG.14623.22	MSTRG.64627.1	MSTRG.126739.12	MSTRG.59579.1	MSTRG.60922.3	MSTRG.28010.1	MSTRG.61641.13
MSTRG.31367.1	MSTRG.33995.5	MSTRG.33972.1	MSTRG.87261.23	MSTRG.124228.5	MSTRG.65537.2	MSTRG.96222.2	MSTRG.27581.2	MSTRG.106858.9	MSTRG.1997.1	MSTRG.3517.1	MSTRG.351.2	MSTRG.18741.1	MSTRG.24862.5	MSTRG.95517.3	MSTRG.27720.1	MSTRG.116707.4	MSTRG.9189.1	MSTRG.34232.17	MSTRG.78399.2	MSTRG.83855.1	MSTRG.124049.2	MSTRG.122637.10	MSTRG.19299.1	MSTRG.14912.1	MSTRG.125644.3	MSTRG.117165.2	MSTRG.89720.3	MSTRG.58541.2	MSTRG.60297.26	MSTRG.26301.1
MSTRG.74097.39	MSTRG.26613.5	MSTRG.24648.1	MSTRG.122177.6	MSTRG.9690.1	MSTRG.80256.4	MSTRG.6941.1	MSTRG.15790.3	MSTRG.96538.1	MSTRG.86555.1	MSTRG.109749.1	MSTRG.50201.1	MSTRG.124901.3	MSTRG.105369.3	MSTRG.75384.1	MSTRG.67461.3	MSTRG.117871.6	MSTRG.24129.3	MSTRG.73144.1	MSTRG.51040.1	MSTRG.109152.5	MSTRG.99900.13	MSTRG.52104.1	MSTRG.82493.1	MSTRG.119651.1	MSTRG.121581.9	MSTRG.75524.2	MSTRG.115718.1	MSTRG.24155.1	MSTRG.81228.1	MSTRG.97425.4
MSTRG.79162.1	MSTRG.37319.4	MSTRG.88531.1	MSTRG.96836.4	MSTRG.69222.2	MSTRG.110325.8	MSTRG.3433.6	MSTRG.42072.4	MSTRG.86304.1	MSTRG.48806.2	MSTRG.112046.1	MSTRG.55975.2	MSTRG.305.1	MSTRG.27653.2	MSTRG.51755.6	MSTRG.62983.1	MSTRG.95173.21	MSTRG.82704.2	MSTRG.41957.2	MSTRG.103888.1	MSTRG.10525.2	MSTRG.124824.5	MSTRG.98238.1	MSTRG.113981.1	MSTRG.50979.3	MSTRG.89080.20	MSTRG.13743.1	MSTRG.117095.1	MSTRG.96410.2	MSTRG.84349.2	MSTRG.125450.2
MSTRG.22135.1	MSTRG.119233.1	MSTRG.5500.1	MSTRG.8261.1	MSTRG.23079.1	MSTRG.12646.2	MSTRG.8384.4	MSTRG.116773.3	MSTRG.26605.2	MSTRG.32251.1	MSTRG.26744.1	MSTRG.46008.1	MSTRG.63873.2	MSTRG.32642.1	MSTRG.42334.3	MSTRG.54398.2	MSTRG.22897.6	MSTRG.76618.7	MSTRG.17855.1	MSTRG.31121.1	MSTRG.43021.6	MSTRG.80464.3	MSTRG.5714.3	MSTRG.46104.6	MSTRG.124238.7	MSTRG.8785.5	MSTRG.67605.1	MSTRG.4086.11	MSTRG.49032.5	MSTRG.73913.1	MSTRG.91479.1
MSTRG.59717.2	MSTRG.68302.7	MSTRG.99152.6	MSTRG.30122.2	MSTRG.50170.16	MSTRG.108467.3	MSTRG.22422.2	MSTRG.51857.1	MSTRG.61233.1	MSTRG.20707.11	MSTRG.34262.4	MSTRG.42386.3	MSTRG.57799.3	MSTRG.73995.1	MSTRG.57858.12	MSTRG.81429.1	MSTRG.32657.1	MSTRG.45034.5	MSTRG.98237.2	MSTRG.116357.3	MSTRG.46734.10	MSTRG.103836.4	MSTRG.20686.2	MSTRG.68110.4	MSTRG.77269.1	MSTRG.108652.1	MSTRG.77729.13	MSTRG.31912.1	MSTRG.30968.1	MSTRG.70566.9	MSTRG.77729.12
MSTRG.7206.1	MSTRG.69196.2	MSTRG.102278.1	MSTRG.14826.1	MSTRG.85746.1	MSTRG.72468.2	MSTRG.103511.2	MSTRG.98027.6	MSTRG.7040.3	MSTRG.88828.1	MSTRG.77379.3	MSTRG.109373.1	MSTRG.95219.2	MSTRG.14524.1	MSTRG.14623.17	MSTRG.55546.3	MSTRG.30210.1	MSTRG.50601.2	MSTRG.103657.1	MSTRG.39991.1	MSTRG.10824.2	MSTRG.90318.3	MSTRG.76947.10	MSTRG.74345.3	MSTRG.28560.1	MSTRG.56971.1	MSTRG.55835.1	MSTRG.118486.1	MSTRG.113614.4	MSTRG.34232.21	MSTRG.13757.1
MSTRG.20239.1	MSTRG.23104.3	MSTRG.74220.7	MSTRG.114405.3	MSTRG.108499.2	MSTRG.24446.2	MSTRG.99756.1	MSTRG.26996.3	MSTRG.4584.4	MSTRG.92694.5	MSTRG.63723.2	MSTRG.85947.2	MSTRG.94585.1	MSTRG.31796.2	MSTRG.81305.6	MSTRG.77487.2	MSTRG.68483.1	MSTRG.73366.1	MSTRG.51572.2	MSTRG.4775.4	MSTRG.99059.7	MSTRG.73485.4	MSTRG.12093.1	MSTRG.38569.1	MSTRG.115941.1	MSTRG.15967.1	MSTRG.5167.3	MSTRG.80321.1	MSTRG.111161.2	MSTRG.99834.1	MSTRG.80477.2
MSTRG.107103.1	MSTRG.93568.3	MSTRG.80841.1	MSTRG.126004.9	MSTRG.24152.1	MSTRG.76765.6	MSTRG.72018.2	MSTRG.7428.1	MSTRG.64289.1	MSTRG.5855.6	MSTRG.25061.1	MSTRG.88962.2	MSTRG.32122.1	MSTRG.21152.1	MSTRG.101885.1	MSTRG.40992.1	MSTRG.84281.5	MSTRG.77021.2	MSTRG.112648.7	MSTRG.20690.4	MSTRG.115576.2	MSTRG.17532.4	MSTRG.12032.4	MSTRG.83644.1	MSTRG.56775.1	MSTRG.123288.1	MSTRG.14228.3	MSTRG.77633.3	MSTRG.3275.2	MSTRG.86553.2	MSTRG.104787.1
MSTRG.121299.4	MSTRG.46655.11	MSTRG.112071.6	MSTRG.119121.2	MSTRG.3804.1	MSTRG.28728.5	MSTRG.115261.28	MSTRG.63843.1	MSTRG.114979.2	MSTRG.63518.16	MSTRG.45561.1	MSTRG.54268.1	MSTRG.76288.2	MSTRG.21606.1	MSTRG.95673.1	MSTRG.102841.1	MSTRG.61491.2	MSTRG.77066.4	MSTRG.72873.7	MSTRG.106850.1	MSTRG.63160.1	MSTRG.109577.4	MSTRG.74742.2	MSTRG.20586.1	MSTRG.69738.28	MSTRG.22167.1	MSTRG.126743.12	MSTRG.68864.1	MSTRG.53324.3	MSTRG.126484.1	MSTRG.109102.1
MSTRG.114307.1	MSTRG.95917.2	MSTRG.79540.3	MSTRG.33311.9	MSTRG.85442.3	MSTRG.117453.4	MSTRG.95327.3	MSTRG.84393.1	MSTRG.120692.1	MSTRG.61725.2	MSTRG.85802.2	MSTRG.119004.1	MSTRG.3770.1	MSTRG.105515.12	MSTRG.66728.2	MSTRG.107318.1	MSTRG.77897.1	MSTRG.121413.4	MSTRG.96083.3	MSTRG.73216.7	MSTRG.61172.1	MSTRG.115517.1	MSTRG.49285.1	MSTRG.82803.1	MSTRG.24066.6	MSTRG.76794.6	MSTRG.19741.1	MSTRG.20887.1	MSTRG.10665.1	MSTRG.101271.1	MSTRG.34598.1
MSTRG.117246.1	MSTRG.56112.3	MSTRG.115722.1	MSTRG.74512.2	MSTRG.115386.1	MSTRG.21600.1	MSTRG.48681.1	MSTRG.45183.9	MSTRG.86602.3	MSTRG.61378.3	MSTRG.60922.10	MSTRG.48803.2	MSTRG.7053.2	MSTRG.86107.3	MSTRG.23665.1	MSTRG.129.1	MSTRG.52682.1	MSTRG.31808.4	MSTRG.62001.1	MSTRG.35998.7	MSTRG.39209.3	MSTRG.113892.1	MSTRG.11518.2	MSTRG.46128.8	MSTRG.59644.2	MSTRG.27147.4	MSTRG.103749.1	MSTRG.46633.4	MSTRG.22897.8	MSTRG.60834.1	MSTRG.121099.1
MSTRG.3833.2	MSTRG.123565.2	MSTRG.33597.1	MSTRG.80254.1	MSTRG.123188.3	MSTRG.60822.3	MSTRG.7690.8	MSTRG.96693.5	MSTRG.6695.1	MSTRG.51583.1	MSTRG.49807.4	MSTRG.57774.1	MSTRG.119173.1	MSTRG.89157.1	MSTRG.120635.6	MSTRG.28025.1	MSTRG.83208.4	MSTRG.19619.3	MSTRG.102587.7	MSTRG.40432.1	MSTRG.104724.1	MSTRG.87586.3	MSTRG.123780.1	MSTRG.37122.1	MSTRG.73479.2	MSTRG.13133.1	MSTRG.65108.1	MSTRG.42240.1	MSTRG.106076.1	MSTRG.77729.10	MSTRG.112396.2
MSTRG.34256.1	MSTRG.9405.3	MSTRG.125459.1	MSTRG.85405.2	MSTRG.42578.10	MSTRG.48385.3	MSTRG.29726.5	MSTRG.66875.5	MSTRG.66236.1	MSTRG.89080.19	MSTRG.18154.1	MSTRG.93204.1	MSTRG.13479.1	MSTRG.29837.3	MSTRG.91615.1	MSTRG.90859.2	MSTRG.35324.4	MSTRG.75977.8	MSTRG.50170.4	MSTRG.103401.1	MSTRG.72904.3	MSTRG.78294.8	MSTRG.76185.4	MSTRG.99467.1	MSTRG.21263.3	MSTRG.86935.2	MSTRG.87936.1	MSTRG.75036.1	MSTRG.100221.3	MSTRG.104224.1	MSTRG.62419.4
MSTRG.91294.2	MSTRG.5335.1	MSTRG.77093.1	MSTRG.111843.3	MSTRG.60297.29	MSTRG.62936.1	MSTRG.76727.2	MSTRG.87229.1	MSTRG.70222.5	MSTRG.42151.1	MSTRG.111260.3	MSTRG.44694.2	MSTRG.100851.1	MSTRG.32606.1	MSTRG.1955.3	MSTRG.42859.1	MSTRG.39837.13	MSTRG.105265.1	MSTRG.102145.1	MSTRG.10712.2	MSTRG.3056.3	MSTRG.83557.5	MSTRG.98663.6	MSTRG.110935.2	MSTRG.70566.7	MSTRG.28669.2	MSTRG.41543.1	MSTRG.76963.1	MSTRG.8617.1	MSTRG.31912.15	MSTRG.2569.1
MSTRG.56895.3	MSTRG.60384.9	MSTRG.75411.1	MSTRG.23043.8	MSTRG.88728.1	MSTRG.81555.15	MSTRG.120897.1	MSTRG.41487.11	MSTRG.54936.2	MSTRG.87261.25	MSTRG.60110.1	MSTRG.78743.2	MSTRG.62419.1	MSTRG.85438.20	MSTRG.56366.9	MSTRG.55358.3	MSTRG.110867.1	MSTRG.89178.2	MSTRG.104358.2	MSTRG.35727.1	MSTRG.49148.2		MSTRG.30085.1	MSTRG.109945.1	MSTRG.33935.3	MSTRG.56795.1	MSTRG.31329.1	MSTRG.47182.1	MSTRG.16716.2	MSTRG.16519.1	MSTRG.29818.5
MSTRG.12004.1	MSTRG.95006.2	MSTRG.124736.2	MSTRG.20429.3	MSTRG.118026.1	MSTRG.76354.2	MSTRG.93482.1	MSTRG.11568.3	MSTRG.97226.1	MSTRG.10951.1	MSTRG.46926.1	MSTRG.10868.1	MSTRG.24272.1	MSTRG.110964.4	MSTRG.35025.2	MSTRG.34013.1	MSTRG.121104.2	MSTRG.1955.1	MSTRG.69944.3	MSTRG.67191.1	MSTRG.63248.1		MSTRG.7811.2	MSTRG.2524.2	MSTRG.41684.1	MSTRG.20548.1	MSTRG.107946.8	MSTRG.55007.1	MSTRG.4644.1	MSTRG.116824.2	MSTRG.74398.3
MSTRG.54179.1	MSTRG.186.1	MSTRG.31148.4	MSTRG.6889.5	MSTRG.60297.9	MSTRG.103300.9	MSTRG.87474.3	MSTRG.105677.1	MSTRG.43259.2	MSTRG.117314.4	MSTRG.15420.1	MSTRG.19892.1	MSTRG.20427.3	MSTRG.15610.3	MSTRG.36046.1	MSTRG.125693.1	MSTRG.2984.2	MSTRG.95394.3	MSTRG.93367.3	MSTRG.80520.6	MSTRG.20822.1		MSTRG.101262.1	MSTRG.62825.1	MSTRG.32651.7	MSTRG.80932.4	MSTRG.17403.1	MSTRG.960.2	MSTRG.105106.1	MSTRG.50090.5	MSTRG.109337.1
MSTRG.13197.1	MSTRG.94784.4	MSTRG.120391.4	MSTRG.75913.1	MSTRG.122388.2	MSTRG.112715.1	MSTRG.83270.1	MSTRG.36977.15	MSTRG.87082.1	MSTRG.55397.3	MSTRG.2191.2	MSTRG.69931.1	MSTRG.125684.1	MSTRG.57344.4	MSTRG.112852.1	MSTRG.32307.1	MSTRG.21739.10	MSTRG.17556.2	MSTRG.96626.2	MSTRG.104981.1	MSTRG.116509.1		MSTRG.95430.4	MSTRG.62277.14	MSTRG.41171.1	MSTRG.83506.1	MSTRG.94532.1	MSTRG.119609.1	MSTRG.122714.5	MSTRG.43024.1	MSTRG.117078.1
MSTRG.60136.3	MSTRG.35405.3	MSTRG.56955.1	MSTRG.28807.2	MSTRG.32057.3	MSTRG.47486.1	MSTRG.10185.6	MSTRG.52341.1	MSTRG.12098.1	MSTRG.111825.3	MSTRG.68641.2	MSTRG.112218.1	MSTRG.76733.1		MSTRG.34232.8	MSTRG.104610.5	MSTRG.6613.1	MSTRG.126739.16	MSTRG.81472.2	MSTRG.21584.1	MSTRG.34526.1		MSTRG.14981.1	MSTRG.16456.1	MSTRG.12032.3	MSTRG.99900.1	MSTRG.22752.1	MSTRG.46489.1	MSTRG.22839.2	MSTRG.47725.3	MSTRG.11801.2
MSTRG.121114.1	MSTRG.112071.3	MSTRG.21285.3	MSTRG.124601.18	MSTRG.73262.1	MSTRG.28801.7	MSTRG.126403.1	MSTRG.4.1	MSTRG.54081.1	MSTRG.7019.3	MSTRG.104544.1	MSTRG.83124.1	MSTRG.70222.1		MSTRG.35982.1	MSTRG.116186.1	MSTRG.8168.1	MSTRG.78504.1	MSTRG.95907.1	MSTRG.23078.2	MSTRG.111549.7		MSTRG.95346.3	MSTRG.103132.1	MSTRG.10543.1	MSTRG.64472.1	MSTRG.119140.2	MSTRG.84197.1	MSTRG.90925.1	MSTRG.42348.3	MSTRG.97988.6
MSTRG.11039.1	MSTRG.3701.1	MSTRG.51755.5	MSTRG.83882.1	MSTRG.47242.1	MSTRG.9117.2	MSTRG.50675.1	MSTRG.14223.1	MSTRG.106624.1	MSTRG.62095.24	MSTRG.37729.2	MSTRG.23569.1	MSTRG.64914.1		MSTRG.10914.5	MSTRG.9278.1	MSTRG.120386.2	MSTRG.14717.3	MSTRG.79130.13	MSTRG.31917.1	MSTRG.4975.7		MSTRG.77729.14	MSTRG.98233.1	MSTRG.55216.1	MSTRG.122999.4	MSTRG.22642.1	MSTRG.106576.1	MSTRG.66010.1	MSTRG.1297.4	MSTRG.48730.1
MSTRG.87873.4	MSTRG.4895.8	MSTRG.20046.2	MSTRG.115722.5	MSTRG.17868.1	MSTRG.27093.1	MSTRG.103706.7	MSTRG.117634.2	MSTRG.92447.1	MSTRG.75411.2	MSTRG.63586.1	MSTRG.60978.1	MSTRG.66363.1		MSTRG.64388.3	MSTRG.84154.1	MSTRG.4086.7	MSTRG.12295.9	MSTRG.121521.3	MSTRG.44591.1	MSTRG.123079.1		MSTRG.55127.19	MSTRG.117857.1	MSTRG.31738.1	MSTRG.34232.30	MSTRG.65648.4	MSTRG.90465.1	MSTRG.81770.1	MSTRG.7120.4	MSTRG.10185.2
MSTRG.30249.2	MSTRG.99059.4	MSTRG.21028.3	MSTRG.71694.1	MSTRG.64187.9	MSTRG.41215.4	MSTRG.89679.4	MSTRG.117248.1	MSTRG.9045.11	MSTRG.100613.2	MSTRG.4939.2	MSTRG.53144.4	MSTRG.73157.1		MSTRG.111549.9	MSTRG.1255.4	MSTRG.79730.1	MSTRG.89309.2	MSTRG.75977.1	MSTRG.14073.5	MSTRG.13881.7		MSTRG.115744.7	MSTRG.4148.1	MSTRG.126920.37	MSTRG.103877.1	MSTRG.24808.4	MSTRG.18395.1	MSTRG.22200.1	MSTRG.40119.1	MSTRG.126370.4
MSTRG.42578.5	MSTRG.102420.5	MSTRG.20334.3	MSTRG.2766.5	MSTRG.99756.2	MSTRG.84899.19	MSTRG.102281.2	MSTRG.120841.3	MSTRG.125663.10	MSTRG.25073.3	MSTRG.17878.3	MSTRG.85957.1	MSTRG.5888.1		MSTRG.77003.1	MSTRG.66497.1	MSTRG.58632.1	MSTRG.29169.10	MSTRG.25195.2	MSTRG.21742.1	MSTRG.87189.1		MSTRG.46793.3	MSTRG.77730.1	MSTRG.85780.1		MSTRG.29155.1	MSTRG.122794.4	MSTRG.12604.8	MSTRG.46597.3	MSTRG.110308.3
MSTRG.60558.2	MSTRG.2707.2	MSTRG.118101.1	MSTRG.69090.5	MSTRG.76706.4	MSTRG.41708.3	MSTRG.93250.2	MSTRG.102979.1	MSTRG.13423.2	MSTRG.95110.2	MSTRG.12971.5	MSTRG.41990.1	MSTRG.89157.11		MSTRG.52603.7	MSTRG.78500.8	MSTRG.15682.1	MSTRG.76201.2	MSTRG.1443.2	MSTRG.124758.6	MSTRG.66238.1			MSTRG.74162.1	MSTRG.103182.5		MSTRG.57551.1	MSTRG.92800.1	MSTRG.53329.1	MSTRG.74370.1	MSTRG.85926.1
MSTRG.65291.7	MSTRG.113443.1	MSTRG.55376.5	MSTRG.108775.6	MSTRG.64993.1	MSTRG.100233.2	MSTRG.121748.2	MSTRG.103292.1	MSTRG.62994.1	MSTRG.27230.14	MSTRG.41075.4	MSTRG.115522.2	MSTRG.7864.1		MSTRG.78007.1	MSTRG.86129.1	MSTRG.46794.2	MSTRG.90344.1	MSTRG.11920.3	MSTRG.26777.1	MSTRG.102207.2			MSTRG.118284.1	MSTRG.98921.1		MSTRG.62716.9	MSTRG.57941.2	MSTRG.22295.1	MSTRG.54767.2	MSTRG.121357.1
MSTRG.15585.4	MSTRG.18028.4	MSTRG.114788.20	MSTRG.58323.5	MSTRG.103778.4	MSTRG.74346.1	MSTRG.120586.1	MSTRG.20954.5	MSTRG.28576.1	MSTRG.55547.1	MSTRG.102861.2	MSTRG.28472.1	MSTRG.46007.11		MSTRG.20352.5	MSTRG.68040.1	MSTRG.42244.1	MSTRG.26720.2	MSTRG.545.1	MSTRG.115533.1	MSTRG.49131.1			MSTRG.90533.2	MSTRG.58997.10		MSTRG.41527.2	MSTRG.70325.1	MSTRG.22646.1	MSTRG.99496.1	MSTRG.80081.1
MSTRG.8913.1	MSTRG.75616.4	MSTRG.13669.2	MSTRG.116458.2	MSTRG.55376.1	MSTRG.47962.2	MSTRG.4028.2	MSTRG.58476.3	MSTRG.66524.5	MSTRG.43015.2	MSTRG.100249.1	MSTRG.123047.2	MSTRG.41545.5		MSTRG.29726.1	MSTRG.123003.3	MSTRG.51175.4	MSTRG.43522.1	MSTRG.110898.3	MSTRG.104361.1	MSTRG.68223.10			MSTRG.90069.1	MSTRG.44077.1		MSTRG.111685.1	MSTRG.103517.1	MSTRG.35724.4	MSTRG.61328.4	MSTRG.119448.4
MSTRG.69107.2	MSTRG.115261.21	MSTRG.20297.1	MSTRG.104680.9	MSTRG.113491.1	MSTRG.44848.2	MSTRG.18186.1	MSTRG.68436.1	MSTRG.81021.1	MSTRG.83204.1	MSTRG.60772.5	MSTRG.101556.2	MSTRG.90782.1		MSTRG.61097.4	MSTRG.68085.1	MSTRG.103735.2	MSTRG.40554.2	MSTRG.122268.10	MSTRG.46015.3	MSTRG.87168.1			MSTRG.10742.3	MSTRG.117648.2		MSTRG.117457.1	MSTRG.50377.2	MSTRG.11689.4	MSTRG.60097.1	MSTRG.30320.3
MSTRG.82873.3	MSTRG.4547.3	MSTRG.22897.5	MSTRG.23393.5	MSTRG.1269.1	MSTRG.60902.1		MSTRG.57069.5	MSTRG.92716.1	MSTRG.117807.3	MSTRG.109210.1	MSTRG.55700.1	MSTRG.123569.1		MSTRG.29726.11	MSTRG.85936.1	MSTRG.94804.1	MSTRG.112420.1	MSTRG.7217.3	MSTRG.2054.1	MSTRG.54867.2			MSTRG.53003.1	MSTRG.125510.2		MSTRG.114721.1	MSTRG.45920.1	MSTRG.34232.3	MSTRG.68993.22	MSTRG.100743.1
MSTRG.125370.1	MSTRG.4028.1	MSTRG.18169.5	MSTRG.16321.1	MSTRG.96222.3	MSTRG.76082.2		MSTRG.60145.4	MSTRG.93141.1	MSTRG.1561.1	MSTRG.106519.1	MSTRG.122568.2	MSTRG.102495.2		MSTRG.5604.2	MSTRG.38453.7	MSTRG.6186.9	MSTRG.65356.7	MSTRG.102587.5	MSTRG.24807.1	MSTRG.16061.2			MSTRG.94111.1	MSTRG.52320.1		MSTRG.107946.9	MSTRG.105306.1	MSTRG.114757.1	MSTRG.5918.7	MSTRG.73819.2
MSTRG.46091.6	MSTRG.114678.1	MSTRG.58619.13	MSTRG.45117.1	MSTRG.27616.1	MSTRG.87582.15		MSTRG.24290.4	MSTRG.124137.2	MSTRG.84899.14	MSTRG.14993.2	MSTRG.29480.2	MSTRG.103170.4		MSTRG.87413.2	MSTRG.92438.8	MSTRG.60902.7	MSTRG.108271.2	MSTRG.38256.1	MSTRG.76618.1	MSTRG.57116.1			MSTRG.29926.1	MSTRG.11389.2		MSTRG.81763.1	MSTRG.54998.2	MSTRG.101317.4	MSTRG.15896.2	MSTRG.72018.4
MSTRG.105515.4	MSTRG.55016.1	MSTRG.72398.1	MSTRG.23798.4	MSTRG.59763.1	MSTRG.92954.2		MSTRG.23610.3	MSTRG.86062.1	MSTRG.45909.8	MSTRG.16831.5	MSTRG.960.3	MSTRG.83419.2		MSTRG.95517.1	MSTRG.11721.1	MSTRG.24771.5	MSTRG.101228.24		MSTRG.3803.4	MSTRG.39781.3			MSTRG.17573.1	MSTRG.89061.1		MSTRG.36981.4	MSTRG.19477.3	MSTRG.35039.1	MSTRG.99059.2	MSTRG.86432.1
MSTRG.83910.1	MSTRG.85888.4	MSTRG.10224.1	MSTRG.18007.4	MSTRG.60249.4	MSTRG.2137.3		MSTRG.72581.1	MSTRG.3526.3	MSTRG.63823.3	MSTRG.92645.9	MSTRG.116451.3	MSTRG.89617.1		MSTRG.18139.1	MSTRG.5118.1	MSTRG.103620.11	MSTRG.52201.3		MSTRG.94382.1	MSTRG.2239.1			MSTRG.3941.2	MSTRG.72057.1		MSTRG.114788.21	MSTRG.122442.1	MSTRG.51646.2	MSTRG.108579.2	MSTRG.109102.2
MSTRG.28938.2	MSTRG.21586.2	MSTRG.83580.1	MSTRG.22450.5	MSTRG.74097.3	MSTRG.57977.24		MSTRG.17541.3	MSTRG.21206.5	MSTRG.95306.4	MSTRG.91745.1	MSTRG.5824.2	MSTRG.5905.1		MSTRG.57540.2	MSTRG.51672.3	MSTRG.70324.2	MSTRG.95173.24		MSTRG.40428.2	MSTRG.27265.2			MSTRG.67336.1	MSTRG.65484.1		MSTRG.104071.4	MSTRG.119755.2	MSTRG.43997.3	MSTRG.89705.3	MSTRG.87774.1
MSTRG.62298.4	MSTRG.59398.2	MSTRG.97771.1	MSTRG.5792.1	MSTRG.107379.2	MSTRG.18245.8		MSTRG.2536.6	MSTRG.54639.4	MSTRG.94943.3	MSTRG.83427.1	MSTRG.63014.1	MSTRG.33421.1		MSTRG.70500.3	MSTRG.35839.1	MSTRG.63615.5	MSTRG.15867.3		MSTRG.87740.1	MSTRG.119084.1			MSTRG.47249.2	MSTRG.104143.2		MSTRG.17752.1	MSTRG.71180.1	MSTRG.114363.1	MSTRG.84286.7	MSTRG.10452.1
MSTRG.67846.1	MSTRG.4008.2	MSTRG.110122.1	MSTRG.25971.5	MSTRG.77752.1	MSTRG.46106.1		MSTRG.17265.2	MSTRG.36990.1	MSTRG.37366.1	MSTRG.43376.1	MSTRG.65469.4	MSTRG.70904.2		MSTRG.84414.1	MSTRG.118999.1	MSTRG.12032.12	MSTRG.32795.9		MSTRG.66896.1	MSTRG.34790.1			MSTRG.55518.1	MSTRG.34406.2		MSTRG.94655.2	MSTRG.78097.1	MSTRG.104643.3	MSTRG.19618.1	MSTRG.97767.1
MSTRG.60450.2	MSTRG.54489.4	MSTRG.96083.6	MSTRG.98694.1	MSTRG.11486.1	MSTRG.111633.4		MSTRG.72842.2	MSTRG.58548.1	MSTRG.95173.2	MSTRG.123375.1	MSTRG.53605.3	MSTRG.7029.3		MSTRG.72583.3	MSTRG.87703.1	MSTRG.61629.1	MSTRG.3199.5		MSTRG.188.1	MSTRG.37975.1			MSTRG.92718.1	MSTRG.21575.1		MSTRG.89451.1	MSTRG.85715.1	MSTRG.120516.4	MSTRG.33914.7	MSTRG.29341.1
MSTRG.105293.9	MSTRG.62108.3	MSTRG.38356.5	MSTRG.103279.1	MSTRG.98517.2	MSTRG.91703.1		MSTRG.7327.1	MSTRG.73836.1	MSTRG.59431.1	MSTRG.53282.2	MSTRG.98761.6	MSTRG.328.10		MSTRG.90031.1	MSTRG.38549.1	MSTRG.46852.1	MSTRG.18178.15		MSTRG.60289.1	MSTRG.119044.3			MSTRG.40345.1	MSTRG.51785.1		MSTRG.94532.6	MSTRG.77026.1	MSTRG.73787.2	MSTRG.122714.1	MSTRG.11925.15
MSTRG.19061.1	MSTRG.75235.12	MSTRG.112294.17	MSTRG.58428.1	MSTRG.106313.1			MSTRG.13248.2	MSTRG.22716.4	MSTRG.102715.2	MSTRG.66981.2	MSTRG.81545.1	MSTRG.6735.7		MSTRG.83838.1	MSTRG.42307.1	MSTRG.36052.1	MSTRG.108089.3		MSTRG.41047.1	MSTRG.54289.1			MSTRG.91026.2	MSTRG.90880.1		MSTRG.68101.4	MSTRG.93484.2	MSTRG.65184.1	MSTRG.77404.1	MSTRG.92572.2
MSTRG.28584.1	MSTRG.120740.2	MSTRG.79141.4	MSTRG.103881.4	MSTRG.78433.1			MSTRG.89123.1	MSTRG.79852.1	MSTRG.115670.5	MSTRG.34262.7	MSTRG.100429.1	MSTRG.39127.1		MSTRG.96222.1	MSTRG.66545.1	MSTRG.111190.10	MSTRG.58880.1		MSTRG.106811.1	MSTRG.39464.1			MSTRG.79958.1	MSTRG.279.8		MSTRG.56135.2	MSTRG.83813.1	MSTRG.101317.3	MSTRG.67001.24	MSTRG.12971.4
MSTRG.46749.3	MSTRG.95142.3	MSTRG.14806.1	MSTRG.118661.5	MSTRG.10758.9			MSTRG.50556.8	MSTRG.5798.1	MSTRG.83899.2	MSTRG.56722.1	MSTRG.42562.1	MSTRG.103589.11		MSTRG.34220.4	MSTRG.59948.1	MSTRG.62093.11	MSTRG.33304.1		MSTRG.32468.1	MSTRG.76445.1			MSTRG.76230.1	MSTRG.50940.1		MSTRG.43417.1	MSTRG.84078.1	MSTRG.53106.1	MSTRG.49743.6	MSTRG.123284.1
MSTRG.54092.1	MSTRG.80464.2	MSTRG.75711.2	MSTRG.9153.2	MSTRG.51341.1			MSTRG.41184.1	MSTRG.102941.1	MSTRG.33197.2	MSTRG.120386.14	MSTRG.120028.7	MSTRG.7663.1		MSTRG.85781.1	MSTRG.62953.1	MSTRG.106597.9	MSTRG.67266.4		MSTRG.60297.14	MSTRG.116520.1			MSTRG.107433.2	MSTRG.104327.2		MSTRG.101823.1	MSTRG.56535.1	MSTRG.60000.1	MSTRG.81571.1	MSTRG.97964.1
MSTRG.98328.1	MSTRG.49324.1	MSTRG.28623.1	MSTRG.31310.2	MSTRG.49269.6			MSTRG.64799.2	MSTRG.120639.4	MSTRG.12581.1	MSTRG.45225.6	MSTRG.99882.4	MSTRG.70318.1		MSTRG.18580.11	MSTRG.3570.1	MSTRG.75885.5	MSTRG.110613.1		MSTRG.72513.2	MSTRG.86954.1			MSTRG.81357.1	MSTRG.116449.1		MSTRG.38774.3	MSTRG.101698.1	MSTRG.2786.1	MSTRG.84899.31	MSTRG.75524.1
MSTRG.25999.1	MSTRG.72102.2	MSTRG.72187.6	MSTRG.75942.1	MSTRG.54240.2			MSTRG.35023.1	MSTRG.18284.1	MSTRG.2888.7	MSTRG.52760.1	MSTRG.112166.1	MSTRG.80408.1		MSTRG.5082.1	MSTRG.119055.1	MSTRG.106181.2	MSTRG.8184.1		MSTRG.101693.1	MSTRG.35405.20			MSTRG.117891.1	MSTRG.60943.25		MSTRG.55896.1	MSTRG.120931.9	MSTRG.14705.3	MSTRG.52213.23	MSTRG.17796.1
MSTRG.66669.1	MSTRG.39726.1	MSTRG.2252.9	MSTRG.45256.1	MSTRG.25106.1			MSTRG.112707.8	MSTRG.113219.2	MSTRG.120897.3	MSTRG.49718.1	MSTRG.50170.8	MSTRG.68995.2		MSTRG.57596.2	MSTRG.124601.21	MSTRG.107881.1	MSTRG.51600.4		MSTRG.23786.1	MSTRG.95714.2			MSTRG.120749.1	MSTRG.15565.1		MSTRG.83963.1	MSTRG.41561.1	MSTRG.5639.1	MSTRG.82087.4	MSTRG.30211.22
MSTRG.101068.3	MSTRG.8554.1	MSTRG.784.4	MSTRG.81342.6	MSTRG.70683.1			MSTRG.116140.10	MSTRG.35982.2	MSTRG.101798.3	MSTRG.36977.4	MSTRG.87861.3	MSTRG.40709.2		MSTRG.87261.21	MSTRG.53635.1	MSTRG.5134.2	MSTRG.52213.5		MSTRG.18075.1	MSTRG.62199.1			MSTRG.122637.6	MSTRG.101656.3		MSTRG.48474.2	MSTRG.82895.3	MSTRG.14741.2	MSTRG.10327.1	MSTRG.85823.1
MSTRG.45207.15	MSTRG.109949.1	MSTRG.87261.26	MSTRG.49807.6	MSTRG.51705.5			MSTRG.27147.5	MSTRG.19004.1	MSTRG.119677.1	MSTRG.124741.13	MSTRG.34543.3	MSTRG.75560.6		MSTRG.36844.9	MSTRG.95550.1	MSTRG.79066.1	MSTRG.24591.8		MSTRG.45836.1	MSTRG.52000.1			MSTRG.78607.1	MSTRG.119670.1		MSTRG.117793.4	MSTRG.59885.1	MSTRG.49600.1	MSTRG.14832.1	MSTRG.108402.1
MSTRG.85758.5	MSTRG.38586.1	MSTRG.109626.3	MSTRG.83513.1	MSTRG.82273.1			MSTRG.116574.2	MSTRG.2304.3	MSTRG.51516.3	MSTRG.71827.1	MSTRG.42811.4	MSTRG.85868.1		MSTRG.105639.1	MSTRG.59149.1	MSTRG.43274.5	MSTRG.93097.1		MSTRG.45178.2	MSTRG.101567.2			MSTRG.86337.2	MSTRG.52364.1		MSTRG.106313.3	MSTRG.99277.1	MSTRG.59016.1	MSTRG.126177.1	MSTRG.78800.1
MSTRG.93495.4	MSTRG.29782.2	MSTRG.72626.1	MSTRG.102955.2	MSTRG.69056.1			MSTRG.32688.3	MSTRG.25691.11	MSTRG.2100.2	MSTRG.77263.1	MSTRG.60423.8	MSTRG.117856.2		MSTRG.90973.1	MSTRG.71133.1	MSTRG.1862.4	MSTRG.83391.15		MSTRG.53954.2	MSTRG.5365.1			MSTRG.80551.1	MSTRG.90191.1		MSTRG.36185.9	MSTRG.2218.1	MSTRG.15147.1	MSTRG.26428.9	MSTRG.126176.1
MSTRG.61955.1	MSTRG.119233.2	MSTRG.22100.14	MSTRG.35453.3	MSTRG.1443.1			MSTRG.110853.1	MSTRG.63719.1	MSTRG.80551.5	MSTRG.33682.1	MSTRG.62058.1	MSTRG.114836.1		MSTRG.89055.2	MSTRG.106711.2	MSTRG.112299.9	MSTRG.108044.2		MSTRG.42742.1	MSTRG.123460.2			MSTRG.84939.1	MSTRG.52322.1		MSTRG.21874.1	MSTRG.102416.1	MSTRG.49915.2	MSTRG.94464.1	MSTRG.119766.2
MSTRG.3037.1	MSTRG.44971.2	MSTRG.60297.8	MSTRG.122462.3	MSTRG.85624.3			MSTRG.70136.1	MSTRG.87327.10	MSTRG.8710.1	MSTRG.47218.1	MSTRG.61762.5	MSTRG.114785.3		MSTRG.71528.1	MSTRG.126754.1	MSTRG.12499.2	MSTRG.47865.1		MSTRG.124111.2	MSTRG.22630.1			MSTRG.88940.1	MSTRG.80579.2		MSTRG.84767.1	MSTRG.16353.1	MSTRG.35625.1	MSTRG.99900.4	MSTRG.20010.1
MSTRG.28798.2	MSTRG.57344.3	MSTRG.102263.5	MSTRG.75912.1	MSTRG.36570.1			MSTRG.56383.1	MSTRG.81282.6	MSTRG.95173.1	MSTRG.30436.1	MSTRG.61358.1	MSTRG.63723.1		MSTRG.91066.3	MSTRG.14476.2	MSTRG.64478.1	MSTRG.17704.2		MSTRG.79748.1	MSTRG.95890.1			MSTRG.32795.15	MSTRG.120391.2		MSTRG.36185.2	MSTRG.77759.1	MSTRG.87862.1	MSTRG.112228.9	MSTRG.98602.1
MSTRG.75560.10	MSTRG.75162.2	MSTRG.19985.3	MSTRG.29837.1	MSTRG.106019.3			MSTRG.78617.1	MSTRG.73389.1	MSTRG.30773.1	MSTRG.24539.1	MSTRG.87385.2	MSTRG.40437.1		MSTRG.120835.1	MSTRG.33431.1	MSTRG.76765.4	MSTRG.16104.5		MSTRG.73834.1	MSTRG.104725.1			MSTRG.45330.8	MSTRG.110658.1		MSTRG.57217.2	MSTRG.55261.1	MSTRG.58997.7	MSTRG.60269.1	MSTRG.47992.6
MSTRG.113905.1	MSTRG.105337.5	MSTRG.41512.1	MSTRG.80740.4	MSTRG.91479.3			MSTRG.104269.1	MSTRG.11804.1	MSTRG.107355.17	MSTRG.27265.4	MSTRG.124482.5	MSTRG.108752.1		MSTRG.120738.2	MSTRG.2707.6	MSTRG.33244.1	MSTRG.22350.1		MSTRG.39152.1	MSTRG.23606.1			MSTRG.3535.1	MSTRG.111187.3		MSTRG.36223.1	MSTRG.111740.1	MSTRG.109152.2	MSTRG.86338.6	MSTRG.9293.1
MSTRG.27561.4	MSTRG.78485.2	MSTRG.121148.1	MSTRG.70676.2	MSTRG.31471.1			MSTRG.49762.23	MSTRG.75238.2	MSTRG.83557.1	MSTRG.57505.1	MSTRG.101331.1	MSTRG.111101.15		MSTRG.48211.10	MSTRG.105802.1	MSTRG.15242.1	MSTRG.5220.1		MSTRG.115444.1	MSTRG.11314.1			MSTRG.49779.2	MSTRG.37258.2		MSTRG.61500.2	MSTRG.42386.5	MSTRG.81803.1	MSTRG.87963.1	MSTRG.31978.1
MSTRG.79241.1	MSTRG.117064.3	MSTRG.6589.1	MSTRG.56996.1	MSTRG.100556.2			MSTRG.83391.2	MSTRG.75068.1	MSTRG.16831.4	MSTRG.109806.1	MSTRG.14237.5	MSTRG.121581.7		MSTRG.26564.3	MSTRG.106128.1	MSTRG.5750.2	MSTRG.6492.7		MSTRG.44520.2	MSTRG.93406.5			MSTRG.67529.1	MSTRG.54401.1		MSTRG.48474.1	MSTRG.47225.1	MSTRG.95379.7	MSTRG.49032.14	MSTRG.25961.3
MSTRG.14747.1	MSTRG.75797.22	MSTRG.105884.2	MSTRG.112268.1	MSTRG.45185.1			MSTRG.61990.7	MSTRG.77827.1	MSTRG.12949.9	MSTRG.107788.1	MSTRG.7955.1	MSTRG.32651.6		MSTRG.125231.1	MSTRG.120592.1	MSTRG.120785.1	MSTRG.32848.1		MSTRG.53664.7	MSTRG.69686.1			MSTRG.689.3	MSTRG.14807.1		MSTRG.19064.1	MSTRG.100871.3	MSTRG.76217.1	MSTRG.5923.7	MSTRG.31912.14
MSTRG.33732.1	MSTRG.28681.2	MSTRG.57385.1	MSTRG.28633.1	MSTRG.105671.2			MSTRG.26729.1	MSTRG.49602.1	MSTRG.102.31	MSTRG.92409.3	MSTRG.112712.11	MSTRG.18408.4		MSTRG.57540.3	MSTRG.38854.1	MSTRG.70631.1	MSTRG.77965.2		MSTRG.11987.1	MSTRG.37043.4			MSTRG.87437.1	MSTRG.46597.8		MSTRG.77933.1	MSTRG.67588.1	MSTRG.84883.2	MSTRG.84450.1	MSTRG.12893.1
MSTRG.12322.2	MSTRG.122098.6	MSTRG.90022.3	MSTRG.25509.8	MSTRG.8158.9			MSTRG.98874.1	MSTRG.65811.1	MSTRG.3561.4	MSTRG.31257.1	MSTRG.46091.5	MSTRG.64046.2		MSTRG.46255.1	MSTRG.35814.1	MSTRG.63785.8	MSTRG.40374.1		MSTRG.65646.15	MSTRG.64588.1			MSTRG.108298.1	MSTRG.24066.1		MSTRG.33383.1	MSTRG.72784.1	MSTRG.49702.2	MSTRG.34232.23	MSTRG.50389.1
MSTRG.94158.2	MSTRG.107179.16	MSTRG.90948.1	MSTRG.6613.4	MSTRG.119162.1			MSTRG.12976.2	MSTRG.121649.1	MSTRG.114569.2	MSTRG.69884.1	MSTRG.16563.3	MSTRG.10914.4		MSTRG.36490.1	MSTRG.38174.1	MSTRG.49032.10	MSTRG.49686.11		MSTRG.111830.1	MSTRG.63595.2			MSTRG.78361.2	MSTRG.118999.3		MSTRG.101470.5	MSTRG.10572.1	MSTRG.10340.7		MSTRG.10882.1
MSTRG.60795.1	MSTRG.45041.2	MSTRG.16854.1	MSTRG.111101.14	MSTRG.111193.1			MSTRG.75149.3	MSTRG.109191.1	MSTRG.5885.2	MSTRG.85675.1	MSTRG.40752.1	MSTRG.2722.1		MSTRG.13255.1	MSTRG.66645.1	MSTRG.52405.2	MSTRG.52213.14		MSTRG.107068.1	MSTRG.34526.2			MSTRG.84718.8	MSTRG.116200.2		MSTRG.20352.6	MSTRG.57416.5	MSTRG.11397.1		MSTRG.117165.1
MSTRG.122981.4	MSTRG.43925.3	MSTRG.108535.1	MSTRG.81305.14	MSTRG.62093.4			MSTRG.63707.1	MSTRG.107817.2	MSTRG.66337.2	MSTRG.120572.2	MSTRG.52604.1	MSTRG.305.5		MSTRG.43445.4	MSTRG.121497.3	MSTRG.24500.4	MSTRG.56883.1		MSTRG.67274.2	MSTRG.20576.2			MSTRG.8347.7	MSTRG.36915.1		MSTRG.79748.11	MSTRG.81749.5	MSTRG.80587.1		MSTRG.74915.1
MSTRG.19160.1	MSTRG.16212.1	MSTRG.94943.1	MSTRG.97549.1	MSTRG.7690.2			MSTRG.125102.1	MSTRG.90526.1	MSTRG.89822.2	MSTRG.71827.2	MSTRG.60291.6	MSTRG.84215.1		MSTRG.40709.1	MSTRG.19498.2	MSTRG.103650.1	MSTRG.12165.3		MSTRG.12604.11	MSTRG.23459.5			MSTRG.94073.1	MSTRG.63580.1		MSTRG.68101.6	MSTRG.6132.1	MSTRG.87860.1		MSTRG.85730.4
MSTRG.84728.4	MSTRG.30211.20	MSTRG.123071.1	MSTRG.25912.5	MSTRG.42322.4			MSTRG.90473.1	MSTRG.104744.1	MSTRG.51040.5	MSTRG.13257.1	MSTRG.25189.1	MSTRG.62147.1		MSTRG.15167.1	MSTRG.34429.3	MSTRG.114788.22	MSTRG.80464.1		MSTRG.18338.4	MSTRG.49652.3			MSTRG.53063.1	MSTRG.12682.1		MSTRG.49428.1	MSTRG.102988.2	MSTRG.108582.2		MSTRG.21486.11
MSTRG.109830.3	MSTRG.106986.2	MSTRG.63062.3	MSTRG.51669.1	MSTRG.19985.7			MSTRG.60725.1	MSTRG.39480.2	MSTRG.56998.3	MSTRG.63586.2	MSTRG.111653.1	MSTRG.5803.1		MSTRG.93367.2	MSTRG.50593.1	MSTRG.26661.4	MSTRG.117805.1		MSTRG.25852.1	MSTRG.71148.1			MSTRG.78152.4	MSTRG.124424.5		MSTRG.25629.1	MSTRG.12668.1	MSTRG.5645.1		MSTRG.63196.6
MSTRG.45582.3	MSTRG.56406.1	MSTRG.99900.19	MSTRG.77940.1	MSTRG.61598.6			MSTRG.54312.1	MSTRG.65873.3		MSTRG.88993.2	MSTRG.84899.9	MSTRG.14963.10		MSTRG.55595.1	MSTRG.120028.8	MSTRG.72849.2	MSTRG.102516.5		MSTRG.83690.2	MSTRG.3222.3			MSTRG.15375.4	MSTRG.54063.2			MSTRG.23805.3	MSTRG.117341.1		MSTRG.32126.1
MSTRG.63081.1	MSTRG.28101.6	MSTRG.126942.4	MSTRG.69738.35	MSTRG.62946.1			MSTRG.56338.3	MSTRG.41075.3		MSTRG.18178.16	MSTRG.45183.1	MSTRG.94532.10		MSTRG.20430.4	MSTRG.75484.1	MSTRG.40363.1	MSTRG.4462.2		MSTRG.85151.2	MSTRG.104526.4			MSTRG.103887.1	MSTRG.18507.1			MSTRG.24932.1	MSTRG.122714.6		MSTRG.12823.4
MSTRG.124393.9	MSTRG.120897.7	MSTRG.68844.4	MSTRG.81706.5	MSTRG.9991.1			MSTRG.57357.2	MSTRG.119158.1		MSTRG.15397.1	MSTRG.110325.6	MSTRG.33334.1		MSTRG.46734.8	MSTRG.110868.1	MSTRG.66081.1	MSTRG.19985.11		MSTRG.64196.1	MSTRG.9052.4			MSTRG.44877.7	MSTRG.4863.4			MSTRG.60297.18	MSTRG.101322.1		MSTRG.82310.1
MSTRG.55909.5	MSTRG.40269.4	MSTRG.26722.1	MSTRG.80615.2	MSTRG.80053.1			MSTRG.58805.2	MSTRG.14775.1		MSTRG.119691.2	MSTRG.94897.1	MSTRG.65010.6		MSTRG.38356.1	MSTRG.64247.1	MSTRG.38791.2	MSTRG.39201.9		MSTRG.106611.1	MSTRG.73868.3			MSTRG.40851.1	MSTRG.32449.1			MSTRG.21773.1	MSTRG.75409.5		MSTRG.109189.5
MSTRG.27481.3	MSTRG.108799.1	MSTRG.77379.2	MSTRG.28168.1	MSTRG.59051.8			MSTRG.7046.1	MSTRG.60741.1		MSTRG.61274.3	MSTRG.120997.1	MSTRG.73123.2		MSTRG.42334.1	MSTRG.83563.3	MSTRG.79899.2	MSTRG.57784.1		MSTRG.126930.4	MSTRG.31455.27			MSTRG.42777.2	MSTRG.96644.8			MSTRG.15922.1	MSTRG.29462.1		MSTRG.63640.1
MSTRG.93627.2	MSTRG.21517.5	MSTRG.4939.6	MSTRG.107713.1	MSTRG.20521.1			MSTRG.1384.13	MSTRG.25858.1		MSTRG.106108.1	MSTRG.100454.1	MSTRG.24472.1		MSTRG.10945.1	MSTRG.31853.1	MSTRG.30072.1	MSTRG.90429.1		MSTRG.18028.3	MSTRG.43730.1			MSTRG.101809.3	MSTRG.98166.2			MSTRG.37522.2	MSTRG.91479.2		MSTRG.74497.1
MSTRG.39340.1	MSTRG.66204.3	MSTRG.18989.2	MSTRG.34268.11	MSTRG.109159.1			MSTRG.61172.2	MSTRG.120174.2		MSTRG.116587.10	MSTRG.106146.2	MSTRG.105980.1		MSTRG.6878.1	MSTRG.65150.1	MSTRG.67579.4	MSTRG.101788.1		MSTRG.103976.1	MSTRG.81261.2			MSTRG.101829.1	MSTRG.88587.2			MSTRG.41112.1	MSTRG.18633.2		MSTRG.118019.2
MSTRG.117530.6	MSTRG.26128.3	MSTRG.121518.1	MSTRG.92673.1	MSTRG.22422.1			MSTRG.21257.7	MSTRG.9353.3		MSTRG.115888.1	MSTRG.55509.1	MSTRG.32240.1		MSTRG.108449.2	MSTRG.79609.1	MSTRG.12499.4	MSTRG.102391.3		MSTRG.119244.9	MSTRG.56384.2			MSTRG.33505.8	MSTRG.111206.2			MSTRG.42067.1	MSTRG.86787.3		MSTRG.18169.3
MSTRG.79970.1	MSTRG.52308.3	MSTRG.119676.1	MSTRG.84899.24	MSTRG.92224.5			MSTRG.7047.2	MSTRG.44941.3		MSTRG.18378.1	MSTRG.112138.1	MSTRG.24022.1		MSTRG.99052.1	MSTRG.12847.1	MSTRG.100215.9	MSTRG.42465.1		MSTRG.117213.5	MSTRG.74846.6			MSTRG.113958.1	MSTRG.36380.1			MSTRG.20885.1	MSTRG.126424.2		MSTRG.103835.1
MSTRG.82731.2	MSTRG.116499.11	MSTRG.83419.1	MSTRG.15268.2	MSTRG.101253.9			MSTRG.77135.4	MSTRG.64994.1		MSTRG.36773.1	MSTRG.108585.6	MSTRG.47218.3		MSTRG.16244.1	MSTRG.75161.1	MSTRG.97326.6	MSTRG.39837.14		MSTRG.71898.1	MSTRG.46330.1			MSTRG.73746.1	MSTRG.21028.5			MSTRG.43201.3	MSTRG.98331.1		MSTRG.109805.1
MSTRG.68993.20	MSTRG.102925.2	MSTRG.18976.1	MSTRG.15424.1	MSTRG.78374.22			MSTRG.26851.2	MSTRG.42112.8		MSTRG.79605.2	MSTRG.59563.1	MSTRG.5802.2		MSTRG.20150.2	MSTRG.62307.1	MSTRG.49341.1	MSTRG.32033.2		MSTRG.12105.1	MSTRG.91730.1			MSTRG.109523.3	MSTRG.6157.5			MSTRG.1553.1	MSTRG.25296.1		MSTRG.56316.1
MSTRG.110396.1	MSTRG.69452.2	MSTRG.74974.10	MSTRG.103085.5	MSTRG.80431.4			MSTRG.83273.2	MSTRG.33932.1		MSTRG.57846.2	MSTRG.80031.1	MSTRG.100024.2		MSTRG.51572.1	MSTRG.68938.3	MSTRG.44520.1	MSTRG.94836.9		MSTRG.54927.1	MSTRG.18790.1			MSTRG.87397.1	MSTRG.91830.1			MSTRG.44472.2	MSTRG.76456.1		MSTRG.69785.2
MSTRG.125663.6	MSTRG.44618.2	MSTRG.41961.1	MSTRG.41644.1	MSTRG.99756.3			MSTRG.16481.1	MSTRG.117208.3		MSTRG.38356.2	MSTRG.53324.7	MSTRG.23474.3		MSTRG.81706.2	MSTRG.61641.6	MSTRG.82120.2	MSTRG.9799.5		MSTRG.67735.1	MSTRG.14623.2			MSTRG.120231.5	MSTRG.120234.1			MSTRG.70448.1	MSTRG.9045.18		MSTRG.87261.20
MSTRG.5077.1	MSTRG.84301.6	MSTRG.30707.1	MSTRG.87914.1	MSTRG.792.1			MSTRG.73386.1	MSTRG.94157.3		MSTRG.74972.1	MSTRG.107259.2	MSTRG.10842.2		MSTRG.17049.1	MSTRG.40614.1	MSTRG.102099.1	MSTRG.6060.2		MSTRG.113274.1	MSTRG.100729.1			MSTRG.114282.4	MSTRG.76321.8			MSTRG.86989.1	MSTRG.88789.1		MSTRG.92954.1
MSTRG.113405.4	MSTRG.125624.1	MSTRG.60922.7	MSTRG.111346.1	MSTRG.114958.1			MSTRG.85001.1	MSTRG.52878.2		MSTRG.68814.2	MSTRG.78213.1	MSTRG.62108.11		MSTRG.78884.3	MSTRG.123224.1	MSTRG.79368.1	MSTRG.24102.1		MSTRG.65529.3	MSTRG.1117.1			MSTRG.55115.3	MSTRG.34963.1			MSTRG.112512.1	MSTRG.96856.3		MSTRG.112354.1
MSTRG.111750.1	MSTRG.69888.4	MSTRG.86076.2	MSTRG.114802.8	MSTRG.88795.2			MSTRG.788.2	MSTRG.126414.14		MSTRG.45877.1	MSTRG.87062.1	MSTRG.59051.6		MSTRG.6117.1	MSTRG.52599.3	MSTRG.43447.5	MSTRG.125262.1		MSTRG.65145.1	MSTRG.64884.1			MSTRG.12842.1	MSTRG.124741.11			MSTRG.15206.1	MSTRG.123555.4		MSTRG.120787.1
MSTRG.123266.16	MSTRG.11151.1	MSTRG.52137.3	MSTRG.74515.1	MSTRG.124311.1			MSTRG.91498.1	MSTRG.31329.2		MSTRG.123950.1	MSTRG.92946.1	MSTRG.64162.3		MSTRG.8259.3	MSTRG.23442.7	MSTRG.58997.12	MSTRG.2251.4		MSTRG.112712.6	MSTRG.90160.1			MSTRG.118145.3	MSTRG.120586.2			MSTRG.41980.1	MSTRG.101794.1		MSTRG.118672.1
MSTRG.122137.2	MSTRG.122401.2	MSTRG.117296.1	MSTRG.126942.6	MSTRG.22054.1			MSTRG.36294.1	MSTRG.81175.2		MSTRG.51995.1	MSTRG.12796.1	MSTRG.1936.1		MSTRG.47335.1	MSTRG.76071.1	MSTRG.23148.1	MSTRG.48776.15		MSTRG.40288.1	MSTRG.89442.1			MSTRG.121919.1	MSTRG.76786.3			MSTRG.26785.1	MSTRG.93920.1		MSTRG.49915.1
MSTRG.21549.2	MSTRG.122637.9	MSTRG.60720.1	MSTRG.60527.4	MSTRG.104260.3			MSTRG.41080.3	MSTRG.43065.1		MSTRG.53362.1	MSTRG.31015.2	MSTRG.124601.7		MSTRG.10881.1	MSTRG.18320.8	MSTRG.22897.2	MSTRG.17717.2		MSTRG.56628.2	MSTRG.6879.10			MSTRG.120762.1	MSTRG.57011.1			MSTRG.48776.11	MSTRG.77006.4		MSTRG.16831.1
MSTRG.49417.1	MSTRG.12496.5	MSTRG.29757.1	MSTRG.27653.4	MSTRG.56408.1			MSTRG.82156.9	MSTRG.51926.1		MSTRG.102464.1	MSTRG.28326.9	MSTRG.89157.9		MSTRG.107709.1	MSTRG.120268.1	MSTRG.7206.2	MSTRG.72002.2		MSTRG.63690.1	MSTRG.59621.1			MSTRG.35534.1	MSTRG.95928.1			MSTRG.47831.1	MSTRG.30204.1		MSTRG.5011.2
MSTRG.42398.2	MSTRG.72312.15	MSTRG.22945.2	MSTRG.100661.2	MSTRG.35626.3			MSTRG.120384.2	MSTRG.37676.1		MSTRG.92520.1	MSTRG.98654.1	MSTRG.74654.1		MSTRG.92645.3	MSTRG.41150.2	MSTRG.30935.1			MSTRG.40837.2	MSTRG.60297.24			MSTRG.56242.1	MSTRG.120386.11			MSTRG.106029.1	MSTRG.83536.1		MSTRG.51742.1
MSTRG.58211.1	MSTRG.98902.4	MSTRG.24026.1	MSTRG.89271.1	MSTRG.118597.2			MSTRG.70554.7	MSTRG.14494.1		MSTRG.33400.1	MSTRG.37801.2	MSTRG.49807.10		MSTRG.30116.2	MSTRG.78933.1	MSTRG.71204.1			MSTRG.24788.1	MSTRG.67290.2			MSTRG.22180.1	MSTRG.71968.1			MSTRG.104888.3	MSTRG.113766.1		MSTRG.117524.2
MSTRG.58145.1	MSTRG.101244.1	MSTRG.40710.2	MSTRG.27157.1	MSTRG.30827.1			MSTRG.53939.1	MSTRG.62093.9		MSTRG.34262.5	MSTRG.75818.1	MSTRG.83486.5		MSTRG.12551.2	MSTRG.81175.1	MSTRG.13879.3			MSTRG.125550.1	MSTRG.114822.2			MSTRG.110259.1	MSTRG.44662.1			MSTRG.85557.1	MSTRG.96194.1		MSTRG.62162.1
MSTRG.26353.1	MSTRG.102178.3	MSTRG.8089.2	MSTRG.68903.2	MSTRG.62403.6			MSTRG.63007.1	MSTRG.104155.3		MSTRG.47405.4	MSTRG.68993.18	MSTRG.123214.2		MSTRG.46734.14	MSTRG.95021.2	MSTRG.100991.1			MSTRG.94684.1	MSTRG.107714.1			MSTRG.37569.1	MSTRG.11389.1			MSTRG.53420.6	MSTRG.118247.1		MSTRG.31487.1
MSTRG.51528.2	MSTRG.40008.3	MSTRG.18982.1	MSTRG.79092.3	MSTRG.44630.1			MSTRG.21820.2	MSTRG.108888.2		MSTRG.77856.1	MSTRG.120241.5	MSTRG.8158.16		MSTRG.72468.1	MSTRG.68638.8	MSTRG.22340.1			MSTRG.102925.3	MSTRG.101263.1			MSTRG.24926.2	MSTRG.59795.1			MSTRG.36731.1	MSTRG.120088.1		MSTRG.79748.20
MSTRG.71198.2	MSTRG.30714.2	MSTRG.9827.3	MSTRG.112170.1	MSTRG.64886.1			MSTRG.97903.2	MSTRG.27091.2		MSTRG.63585.1	MSTRG.26171.1	MSTRG.56923.1		MSTRG.63305.3	MSTRG.70941.11	MSTRG.32840.4			MSTRG.100368.1	MSTRG.91066.11			MSTRG.41275.1	MSTRG.5507.2			MSTRG.68223.15	MSTRG.111062.1		MSTRG.68591.1
MSTRG.31396.1	MSTRG.54291.1	MSTRG.9762.7	MSTRG.47815.1	MSTRG.79238.1			MSTRG.85920.3	MSTRG.107946.10		MSTRG.74974.7	MSTRG.45462.2	MSTRG.70222.7		MSTRG.9045.5	MSTRG.842.2	MSTRG.983.2			MSTRG.38638.1	MSTRG.96867.1			MSTRG.84517.1	MSTRG.108628.1			MSTRG.122714.4	MSTRG.19619.5		MSTRG.17551.1
MSTRG.85987.2	MSTRG.121693.2	MSTRG.120635.4	MSTRG.71507.8	MSTRG.67182.1			MSTRG.110045.1	MSTRG.65860.5		MSTRG.45446.4	MSTRG.103432.4	MSTRG.105813.1		MSTRG.106569.1	MSTRG.6399.1	MSTRG.123798.1			MSTRG.95173.16	MSTRG.49361.1			MSTRG.37961.1	MSTRG.103965.1			MSTRG.64428.6	MSTRG.77006.6		MSTRG.72026.1
MSTRG.115077.2	MSTRG.30635.2	MSTRG.67083.4	MSTRG.48936.1	MSTRG.125229.1			MSTRG.92487.2	MSTRG.44319.9		MSTRG.70000.1	MSTRG.95173.23	MSTRG.61101.4		MSTRG.20024.1	MSTRG.110882.3	MSTRG.20675.1			MSTRG.65275.1	MSTRG.113614.3			MSTRG.16807.5	MSTRG.70955.1			MSTRG.73226.1	MSTRG.74554.1		MSTRG.6174.1
MSTRG.38312.1	MSTRG.109348.3	MSTRG.44548.9	MSTRG.36269.3	MSTRG.73936.1			MSTRG.106769.10	MSTRG.15829.1		MSTRG.109626.2	MSTRG.83934.1	MSTRG.1401.1		MSTRG.126739.2	MSTRG.120019.1	MSTRG.49688.1			MSTRG.8559.7	MSTRG.66434.4			MSTRG.99375.1	MSTRG.61505.8			MSTRG.125142.1	MSTRG.15532.1		MSTRG.122900.1
MSTRG.70737.2	MSTRG.97732.3	MSTRG.9076.1	MSTRG.116267.1	MSTRG.31611.1			MSTRG.90038.8	MSTRG.123068.4		MSTRG.117911.1	MSTRG.43439.1	MSTRG.101916.1		MSTRG.103444.1	MSTRG.81621.1	MSTRG.65586.6			MSTRG.88909.6	MSTRG.15206.2			MSTRG.101531.8	MSTRG.11003.3			MSTRG.23799.6	MSTRG.119837.1		MSTRG.12250.5
MSTRG.8649.6	MSTRG.11674.14	MSTRG.22100.17	MSTRG.53342.4	MSTRG.59158.1			MSTRG.79748.6	MSTRG.68283.2		MSTRG.28933.2	MSTRG.26648.1	MSTRG.11003.4		MSTRG.110964.8	MSTRG.92470.1	MSTRG.78702.5			MSTRG.42386.1	MSTRG.2934.1			MSTRG.104908.2	MSTRG.62494.1			MSTRG.85414.2	MSTRG.21886.1		MSTRG.119448.2
MSTRG.72694.10	MSTRG.65454.3	MSTRG.40901.1	MSTRG.22100.11	MSTRG.831.2			MSTRG.116923.1	MSTRG.38868.1		MSTRG.90782.6	MSTRG.88342.6	MSTRG.41051.1		MSTRG.59564.2	MSTRG.46655.5	MSTRG.69738.37			MSTRG.10241.3	MSTRG.39987.1			MSTRG.101254.1	MSTRG.25789.2			MSTRG.75032.1	MSTRG.106561.2		MSTRG.58359.2
MSTRG.95173.28	MSTRG.69738.12	MSTRG.28984.1	MSTRG.60297.16	MSTRG.24256.3			MSTRG.60757.1	MSTRG.103672.4		MSTRG.86338.2	MSTRG.34165.1	MSTRG.104719.1		MSTRG.36554.2	MSTRG.95624.3	MSTRG.74537.2			MSTRG.31455.23	MSTRG.115164.1			MSTRG.56852.1	MSTRG.17649.3			MSTRG.7966.5	MSTRG.43459.1		MSTRG.7590.1
MSTRG.41961.3	MSTRG.14849.3	MSTRG.106800.2	MSTRG.10912.5	MSTRG.116433.1			MSTRG.94272.1	MSTRG.108999.4		MSTRG.96846.2	MSTRG.86908.1	MSTRG.3433.7		MSTRG.60246.1	MSTRG.88043.1	MSTRG.101690.2			MSTRG.4975.2	MSTRG.81971.2			MSTRG.74097.19	MSTRG.97326.1			MSTRG.34246.2	MSTRG.75977.14		MSTRG.50980.1
MSTRG.101738.1	MSTRG.69160.5	MSTRG.35039.3	MSTRG.48413.1	MSTRG.90533.7			MSTRG.15539.1	MSTRG.17878.1		MSTRG.51132.1	MSTRG.74911.5	MSTRG.53494.3		MSTRG.74010.1	MSTRG.58018.2	MSTRG.76908.7			MSTRG.2766.1	MSTRG.37043.2			MSTRG.61176.2	MSTRG.80845.1			MSTRG.40576.7	MSTRG.28641.3		MSTRG.117524.5
MSTRG.103614.3	MSTRG.29419.1	MSTRG.101001.4	MSTRG.100752.1	MSTRG.51892.1			MSTRG.52876.1	MSTRG.22061.1		MSTRG.51830.2	MSTRG.84886.3	MSTRG.8117.2		MSTRG.98663.13	MSTRG.116905.1	MSTRG.27401.2			MSTRG.66359.1	MSTRG.24802.1			MSTRG.13649.2	MSTRG.38774.4			MSTRG.117480.1	MSTRG.55671.2		MSTRG.21486.8
MSTRG.103498.1	MSTRG.45183.4	MSTRG.90680.1	MSTRG.5105.3	MSTRG.18010.1			MSTRG.45268.1	MSTRG.25743.1		MSTRG.28375.1	MSTRG.17570.1	MSTRG.84303.1		MSTRG.46523.3	MSTRG.122791.4	MSTRG.34904.31			MSTRG.76282.1	MSTRG.75773.2			MSTRG.51664.7	MSTRG.33070.1			MSTRG.61641.7	MSTRG.70060.7		MSTRG.3321.1
MSTRG.76287.1	MSTRG.122954.4	MSTRG.101228.15	MSTRG.16138.12	MSTRG.58880.12			MSTRG.84899.8	MSTRG.96836.1		MSTRG.60367.2	MSTRG.66524.3	MSTRG.55475.1		MSTRG.29644.1	MSTRG.39528.1	MSTRG.38898.2			MSTRG.17664.1	MSTRG.10997.1			MSTRG.73973.1	MSTRG.99075.1			MSTRG.118284.2	MSTRG.5104.1		MSTRG.19878.1
MSTRG.49708.2	MSTRG.91676.3	MSTRG.106561.4	MSTRG.99981.1	MSTRG.27669.2			MSTRG.30665.2	MSTRG.9134.1		MSTRG.63715.1	MSTRG.42072.1	MSTRG.7262.1		MSTRG.101461.9	MSTRG.56897.1	MSTRG.519.1			MSTRG.7564.1	MSTRG.86377.1			MSTRG.64608.1	MSTRG.49502.1			MSTRG.606.1	MSTRG.41172.1		MSTRG.85730.6
MSTRG.79941.1	MSTRG.67880.3	MSTRG.24360.2	MSTRG.8329.1	MSTRG.117223.1			MSTRG.40233.2	MSTRG.120195.1		MSTRG.33379.1	MSTRG.53179.1	MSTRG.107787.1		MSTRG.100.1	MSTRG.99006.3	MSTRG.9826.1			MSTRG.18479.8	MSTRG.86602.2			MSTRG.96180.3	MSTRG.92246.12			MSTRG.110938.1	MSTRG.22240.1		MSTRG.27653.3
MSTRG.53465.1	MSTRG.55700.2	MSTRG.73886.3	MSTRG.47494.1	MSTRG.17452.2			MSTRG.116606.1	MSTRG.19777.2		MSTRG.32638.1	MSTRG.97771.3	MSTRG.51085.2		MSTRG.14198.6	MSTRG.17627.1	MSTRG.64252.8			MSTRG.41742.1	MSTRG.102472.3			MSTRG.65130.3	MSTRG.51066.1			MSTRG.34921.2	MSTRG.15293.3		MSTRG.75409.6
MSTRG.120881.10	MSTRG.84965.2	MSTRG.75177.7	MSTRG.109189.8	MSTRG.34368.11			MSTRG.118592.3	MSTRG.43247.1		MSTRG.57213.1	MSTRG.47477.7	MSTRG.49915.3		MSTRG.92645.5	MSTRG.61641.3	MSTRG.109752.1			MSTRG.67027.1	MSTRG.12013.6			MSTRG.12032.5	MSTRG.41010.1			MSTRG.87612.1	MSTRG.124038.1		MSTRG.109368.2
MSTRG.75983.1	MSTRG.34071.3	MSTRG.45693.1	MSTRG.6005.2	MSTRG.125701.1			MSTRG.98336.1	MSTRG.36684.7		MSTRG.92387.2	MSTRG.93095.1	MSTRG.119576.8		MSTRG.118515.1	MSTRG.109880.1	MSTRG.110983.7			MSTRG.36130.1	MSTRG.123347.1			MSTRG.60166.1	MSTRG.117793.1			MSTRG.5392.1	MSTRG.10236.3		MSTRG.88964.1
MSTRG.98663.8	MSTRG.66981.5	MSTRG.62894.1	MSTRG.41548.2	MSTRG.70237.1			MSTRG.117314.10	MSTRG.16312.1		MSTRG.34652.4	MSTRG.121581.13	MSTRG.75562.2		MSTRG.21657.2	MSTRG.29348.1	MSTRG.114173.3			MSTRG.112684.19	MSTRG.97126.1			MSTRG.112744.1	MSTRG.83045.1			MSTRG.110345.1	MSTRG.85562.7		MSTRG.93513.1
MSTRG.121389.4	MSTRG.36279.3	MSTRG.88728.2	MSTRG.55935.1	MSTRG.84035.2			MSTRG.93405.1	MSTRG.84423.5		MSTRG.79130.1	MSTRG.102606.1	MSTRG.28376.7		MSTRG.3392.1	MSTRG.67127.1	MSTRG.1989.1			MSTRG.25354.1	MSTRG.120635.2			MSTRG.11709.1	MSTRG.52700.1			MSTRG.97552.1	MSTRG.108753.1		MSTRG.36386.1
MSTRG.5042.1	MSTRG.675.2	MSTRG.32651.9	MSTRG.27743.1	MSTRG.45530.2			MSTRG.58964.1	MSTRG.62751.1		MSTRG.115117.2	MSTRG.14835.1	MSTRG.63174.4		MSTRG.76765.1	MSTRG.124044.6	MSTRG.105932.1			MSTRG.56128.1	MSTRG.11549.2			MSTRG.115317.10	MSTRG.116858.1			MSTRG.95173.13	MSTRG.54274.1		MSTRG.94655.1
MSTRG.49635.1	MSTRG.69579.3	MSTRG.19142.1	MSTRG.92451.1	MSTRG.92947.1			MSTRG.21674.2	MSTRG.77935.5		MSTRG.36223.2	MSTRG.40562.1	MSTRG.83747.4		MSTRG.109260.1	MSTRG.75584.1	MSTRG.109318.3			MSTRG.88601.1	MSTRG.102397.2			MSTRG.74253.1	MSTRG.118219.1			MSTRG.125691.1	MSTRG.93684.1		MSTRG.22279.1
MSTRG.32829.1	MSTRG.120028.11	MSTRG.14529.2	MSTRG.85943.1	MSTRG.56519.1			MSTRG.78851.1	MSTRG.77002.1		MSTRG.111116.1	MSTRG.94313.1	MSTRG.121580.7		MSTRG.3367.8	MSTRG.46236.1	MSTRG.111101.7			MSTRG.67060.1	MSTRG.34232.14			MSTRG.4975.1	MSTRG.32025.1			MSTRG.15931.1	MSTRG.14705.2		MSTRG.14073.2
MSTRG.86052.1	MSTRG.38564.1	MSTRG.9119.1	MSTRG.45578.1	MSTRG.124730.4			MSTRG.59473.2	MSTRG.5681.1		MSTRG.124463.4	MSTRG.105288.1	MSTRG.47736.1		MSTRG.125260.1	MSTRG.79618.2	MSTRG.102427.3			MSTRG.105981.4	MSTRG.83444.4			MSTRG.56094.1	MSTRG.88001.2			MSTRG.60232.1	MSTRG.19025.1		MSTRG.78394.4
MSTRG.56223.13	MSTRG.94757.12	MSTRG.22897.7	MSTRG.86752.1	MSTRG.27948.1			MSTRG.84899.30	MSTRG.6618.3		MSTRG.22000.1	MSTRG.87201.1	MSTRG.40482.1		MSTRG.124546.15	MSTRG.67087.1	MSTRG.39810.4			MSTRG.119901.1	MSTRG.4939.4			MSTRG.114108.1	MSTRG.82616.1			MSTRG.111095.1	MSTRG.8853.1		MSTRG.61056.1
MSTRG.74858.1	MSTRG.32519.1	MSTRG.96635.1	MSTRG.106065.1	MSTRG.40168.2			MSTRG.58049.3	MSTRG.86095.15		MSTRG.75409.9	MSTRG.55781.2	MSTRG.107510.1		MSTRG.81718.1	MSTRG.109551.1	MSTRG.58997.5			MSTRG.113764.1	MSTRG.122243.1			MSTRG.76435.6	MSTRG.28668.1			MSTRG.28761.1	MSTRG.62093.10		MSTRG.90091.1
MSTRG.63763.6	MSTRG.115257.3	MSTRG.1319.1	MSTRG.85221.1	MSTRG.52138.1			MSTRG.53342.5	MSTRG.65493.1		MSTRG.49718.3	MSTRG.6735.2	MSTRG.15530.1		MSTRG.28376.5	MSTRG.16365.2	MSTRG.32317.1			MSTRG.25071.2	MSTRG.121281.10			MSTRG.89236.7	MSTRG.12939.1			MSTRG.62093.3	MSTRG.8724.1		MSTRG.22366.2
MSTRG.78895.1	MSTRG.43065.2	MSTRG.97625.2	MSTRG.109703.8	MSTRG.48289.1			MSTRG.86243.1	MSTRG.118407.3		MSTRG.49807.5	MSTRG.119675.2	MSTRG.75903.4		MSTRG.69090.4	MSTRG.120229.1	MSTRG.2156.1			MSTRG.16673.1	MSTRG.103085.1			MSTRG.60113.1	MSTRG.79748.12			MSTRG.91368.1	MSTRG.90883.1		MSTRG.6387.6
MSTRG.50574.1	MSTRG.40158.1	MSTRG.68125.3	MSTRG.30834.2	MSTRG.125212.1			MSTRG.113405.3	MSTRG.119028.4		MSTRG.109152.7	MSTRG.19641.1	MSTRG.18994.1		MSTRG.37327.1	MSTRG.11653.1	MSTRG.56892.1			MSTRG.24697.1	MSTRG.102083.2			MSTRG.5840.1	MSTRG.41457.2			MSTRG.116202.3	MSTRG.22200.5		MSTRG.56305.1
MSTRG.111161.4	MSTRG.82571.2	MSTRG.105549.1	MSTRG.62093.6	MSTRG.105772.1			MSTRG.42405.4	MSTRG.11785.1		MSTRG.93484.1	MSTRG.79407.1	MSTRG.82288.1		MSTRG.31298.4	MSTRG.66032.1	MSTRG.48776.12			MSTRG.46885.1	MSTRG.61153.2			MSTRG.38417.1	MSTRG.75177.4			MSTRG.15550.1	MSTRG.48004.1		MSTRG.87261.24
MSTRG.66117.1	MSTRG.33159.2	MSTRG.69177.1	MSTRG.21016.3	MSTRG.45443.4			MSTRG.89694.2	MSTRG.93871.1		MSTRG.87261.14	MSTRG.70152.1	MSTRG.33371.6		MSTRG.112850.1	MSTRG.15050.4	MSTRG.17316.1			MSTRG.23294.1	MSTRG.45814.6			MSTRG.78883.1	MSTRG.48521.1			MSTRG.35327.1	MSTRG.107407.1		MSTRG.90699.1
MSTRG.68865.1	MSTRG.53601.2	MSTRG.59495.1	MSTRG.46523.2	MSTRG.113641.2			MSTRG.72208.1	MSTRG.124238.1		MSTRG.90782.5	MSTRG.2084.1	MSTRG.115371.1		MSTRG.108449.1	MSTRG.109669.3	MSTRG.81847.2			MSTRG.100474.1	MSTRG.72521.4			MSTRG.55664.2	MSTRG.43988.3			MSTRG.24871.1	MSTRG.17573.10		MSTRG.11785.2
MSTRG.111556.3	MSTRG.98377.1	MSTRG.75414.1	MSTRG.82353.1	MSTRG.117524.3			MSTRG.97168.4	MSTRG.78733.2		MSTRG.19875.1	MSTRG.60089.1	MSTRG.119866.1		MSTRG.20150.5	MSTRG.47696.3	MSTRG.70023.1			MSTRG.75691.1	MSTRG.60636.1			MSTRG.121139.4	MSTRG.89954.2			MSTRG.125403.4	MSTRG.34157.1		MSTRG.104405.11
MSTRG.7072.1	MSTRG.62108.9	MSTRG.38257.1	MSTRG.45084.1	MSTRG.22062.1			MSTRG.83576.3	MSTRG.14563.2		MSTRG.118989.1	MSTRG.98532.1	MSTRG.24493.1		MSTRG.5855.2	MSTRG.76472.3	MSTRG.120386.15			MSTRG.33525.1	MSTRG.21887.3			MSTRG.7657.1	MSTRG.78780.4			MSTRG.5163.1	MSTRG.122089.1		MSTRG.4028.10
MSTRG.57416.4	MSTRG.23104.22	MSTRG.103765.1	MSTRG.7862.3	MSTRG.69274.2			MSTRG.50173.1	MSTRG.18600.1		MSTRG.13644.2	MSTRG.105786.1	MSTRG.99061.1		MSTRG.73902.6	MSTRG.99642.1	MSTRG.97649.1			MSTRG.103722.1	MSTRG.62894.7			MSTRG.109406.1	MSTRG.113468.1			MSTRG.25957.1	MSTRG.58777.1		MSTRG.77399.1
MSTRG.64088.2	MSTRG.13644.3	MSTRG.27230.24	MSTRG.30958.2	MSTRG.64893.2			MSTRG.56513.3	MSTRG.96338.1		MSTRG.39572.1	MSTRG.75977.13	MSTRG.5264.2		MSTRG.42578.1	MSTRG.13773.1	MSTRG.12227.5			MSTRG.86254.1	MSTRG.26470.1			MSTRG.67250.1	MSTRG.22831.1			MSTRG.89111.14	MSTRG.104602.1		MSTRG.126739.10
MSTRG.88821.1	MSTRG.48938.1	MSTRG.90022.2	MSTRG.104398.1	MSTRG.50995.5			MSTRG.1236.1	MSTRG.73552.1		MSTRG.33976.1	MSTRG.33935.4	MSTRG.125755.2		MSTRG.51830.3	MSTRG.37442.3	MSTRG.44277.3			MSTRG.48936.2	MSTRG.26103.1			MSTRG.42100.7	MSTRG.121170.7			MSTRG.86735.1	MSTRG.122340.2		MSTRG.4209.1
MSTRG.53867.3	MSTRG.32133.1	MSTRG.47388.5	MSTRG.111971.1	MSTRG.64088.3			MSTRG.50947.1	MSTRG.101039.1		MSTRG.100613.3	MSTRG.40299.1	MSTRG.46734.11		MSTRG.80351.1	MSTRG.34232.1	MSTRG.36631.7			MSTRG.120667.1	MSTRG.54670.1			MSTRG.42546.1	MSTRG.86888.2			MSTRG.124716.1	MSTRG.96980.1		MSTRG.115485.2
MSTRG.64240.2	MSTRG.91690.3	MSTRG.10912.1	MSTRG.99775.2	MSTRG.110790.1			MSTRG.53967.4	MSTRG.126726.1		MSTRG.57846.1	MSTRG.6735.4	MSTRG.30211.13		MSTRG.104611.1	MSTRG.92213.2	MSTRG.74348.5			MSTRG.63676.5	MSTRG.105892.1			MSTRG.56687.1	MSTRG.110308.1			MSTRG.38014.1	MSTRG.1034.2		MSTRG.81005.1
MSTRG.109918.1	MSTRG.63933.2	MSTRG.79608.2	MSTRG.116945.2	MSTRG.21922.1			MSTRG.55321.1	MSTRG.55307.1		MSTRG.56135.1	MSTRG.55281.3	MSTRG.58049.7		MSTRG.9074.3	MSTRG.14653.1	MSTRG.51999.3			MSTRG.59310.1	MSTRG.87903.1			MSTRG.14049.2	MSTRG.79907.1			MSTRG.116637.7	MSTRG.22656.1		MSTRG.26967.2
MSTRG.70732.1	MSTRG.48776.19	MSTRG.122794.1	MSTRG.37043.1	MSTRG.68375.1			MSTRG.91025.1	MSTRG.68419.2		MSTRG.43796.1	MSTRG.73471.1	MSTRG.35039.7		MSTRG.82949.1	MSTRG.101603.2	MSTRG.81847.5			MSTRG.45100.1	MSTRG.24223.1			MSTRG.13684.3	MSTRG.57081.2			MSTRG.49032.24	MSTRG.74245.3		MSTRG.115959.2
MSTRG.77749.1	MSTRG.49553.2	MSTRG.5042.2	MSTRG.65680.1	MSTRG.63774.1			MSTRG.84368.1	MSTRG.95815.2		MSTRG.37717.3	MSTRG.49485.1	MSTRG.103824.3		MSTRG.66728.1	MSTRG.46801.2	MSTRG.71399.1			MSTRG.19616.2	MSTRG.62560.2			MSTRG.106301.7	MSTRG.81867.1			MSTRG.1052.1	MSTRG.21896.1		MSTRG.6377.1
MSTRG.1958.7	MSTRG.77705.5	MSTRG.105723.1	MSTRG.37052.9	MSTRG.31608.7			MSTRG.122633.1	MSTRG.115764.1		MSTRG.96289.1	MSTRG.80612.1	MSTRG.41075.2		MSTRG.38726.1	MSTRG.13590.6	MSTRG.96087.3			MSTRG.33325.3	MSTRG.64390.8			MSTRG.36677.1	MSTRG.54010.1			MSTRG.70224.1	MSTRG.41039.1		MSTRG.96730.1
MSTRG.120706.5	MSTRG.124206.2	MSTRG.51513.1	MSTRG.69511.6	MSTRG.15854.1			MSTRG.60510.2	MSTRG.112271.2		MSTRG.39954.1	MSTRG.49493.1	MSTRG.84050.1		MSTRG.79130.2	MSTRG.18722.2	MSTRG.641.1			MSTRG.471.2	MSTRG.15354.13			MSTRG.35941.2	MSTRG.107948.1			MSTRG.45464.1	MSTRG.105769.1		MSTRG.87389.2
MSTRG.87007.3	MSTRG.89658.3	MSTRG.8714.1	MSTRG.107875.1	MSTRG.78118.2			MSTRG.6994.2	MSTRG.78733.3		MSTRG.56998.1	MSTRG.33254.5	MSTRG.90973.3		MSTRG.13757.2	MSTRG.23608.1	MSTRG.66160.1			MSTRG.85563.2	MSTRG.17929.2			MSTRG.101948.1	MSTRG.96797.1			MSTRG.31952.1	MSTRG.36185.1		MSTRG.110089.8
MSTRG.55715.1	MSTRG.94918.10	MSTRG.38125.2	MSTRG.105549.3	MSTRG.103170.5			MSTRG.27750.4	MSTRG.117252.2		MSTRG.70023.3	MSTRG.78807.2	MSTRG.19018.2		MSTRG.8833.2	MSTRG.119106.1	MSTRG.100454.3			MSTRG.89717.5	MSTRG.5956.1			MSTRG.35452.2	MSTRG.3165.2			MSTRG.96200.1	MSTRG.103182.1		MSTRG.50398.1
MSTRG.91962.1	MSTRG.26044.2	MSTRG.54075.5	MSTRG.43738.3	MSTRG.116866.2			MSTRG.109949.3	MSTRG.76576.6		MSTRG.120386.12	MSTRG.6117.4	MSTRG.126223.1		MSTRG.3322.2	MSTRG.5712.3	MSTRG.31143.1			MSTRG.60635.4	MSTRG.61097.2			MSTRG.92025.1	MSTRG.45853.1			MSTRG.72928.1	MSTRG.45909.7		MSTRG.23669.1
MSTRG.73100.1	MSTRG.71528.3	MSTRG.86783.4	MSTRG.58269.1	MSTRG.7463.1			MSTRG.88771.3	MSTRG.19642.1		MSTRG.66981.4	MSTRG.23003.1	MSTRG.53159.1		MSTRG.104071.3	MSTRG.11163.6	MSTRG.49032.27			MSTRG.96320.1	MSTRG.117740.3			MSTRG.89145.1	MSTRG.126739.13			MSTRG.101661.1	MSTRG.55367.2		MSTRG.103329.2
MSTRG.107045.1	MSTRG.92909.2	MSTRG.115871.3	MSTRG.54678.2	MSTRG.51039.1			MSTRG.96636.3	MSTRG.36611.4		MSTRG.108444.1	MSTRG.40407.1	MSTRG.88506.1		MSTRG.21285.1	MSTRG.31426.6	MSTRG.116041.3			MSTRG.57024.1	MSTRG.25906.1			MSTRG.122099.2	MSTRG.14110.1			MSTRG.15354.14	MSTRG.102392.1		MSTRG.23669.3
MSTRG.95348.5	MSTRG.89702.1	MSTRG.48950.3	MSTRG.30644.3	MSTRG.106820.1			MSTRG.108584.1	MSTRG.25229.3		MSTRG.117625.6	MSTRG.51889.2	MSTRG.66999.9		MSTRG.51510.2	MSTRG.13893.1	MSTRG.65355.1			MSTRG.31174.3	MSTRG.52816.3			MSTRG.27454.5	MSTRG.122712.1			MSTRG.20694.1	MSTRG.119985.1		MSTRG.956.1
MSTRG.81889.1	MSTRG.83568.1	MSTRG.22100.13	MSTRG.83197.3	MSTRG.81895.1			MSTRG.18600.4	MSTRG.85649.1		MSTRG.56679.3	MSTRG.12767.1	MSTRG.106642.3		MSTRG.120386.13	MSTRG.84207.1	MSTRG.61713.1			MSTRG.91364.2	MSTRG.28938.1			MSTRG.122745.11	MSTRG.59285.1			MSTRG.31912.2	MSTRG.83471.2		MSTRG.74788.3
MSTRG.94877.4	MSTRG.62095.1	MSTRG.50180.1	MSTRG.60648.1	MSTRG.89702.2			MSTRG.81847.6	MSTRG.81652.4		MSTRG.120386.5	MSTRG.40219.1	MSTRG.4705.1		MSTRG.7008.1	MSTRG.16022.1	MSTRG.20733.1			MSTRG.61105.1	MSTRG.12681.1			MSTRG.67436.1	MSTRG.80081.2			MSTRG.113641.1	MSTRG.117385.2		MSTRG.28742.1
MSTRG.101997.9	MSTRG.51999.2	MSTRG.101252.13	MSTRG.43218.3	MSTRG.117426.7			MSTRG.44286.1	MSTRG.40521.1		MSTRG.60922.6	MSTRG.25073.1	MSTRG.30085.3		MSTRG.20430.3	MSTRG.30923.3	MSTRG.48081.2			MSTRG.100410.1	MSTRG.101319.1			MSTRG.73855.1	MSTRG.21012.1			MSTRG.66734.4	MSTRG.84121.3		MSTRG.90231.4
MSTRG.21958.1	MSTRG.60160.4	MSTRG.87512.4	MSTRG.79720.9	MSTRG.64390.3			MSTRG.34904.1	MSTRG.72615.1		MSTRG.116945.1	MSTRG.40097.2	MSTRG.63218.1		MSTRG.91037.1	MSTRG.93624.1	MSTRG.56518.8			MSTRG.121910.6	MSTRG.120386.10			MSTRG.108669.2	MSTRG.24805.1			MSTRG.92085.1	MSTRG.74585.2		MSTRG.110308.4
MSTRG.118590.7	MSTRG.51486.1	MSTRG.79141.1	MSTRG.11364.12	MSTRG.18937.7			MSTRG.25599.2	MSTRG.105951.1		MSTRG.41536.4	MSTRG.76380.1	MSTRG.13221.1		MSTRG.44744.1	MSTRG.21628.1	MSTRG.82907.4			MSTRG.34172.1	MSTRG.64885.1			MSTRG.86987.3	MSTRG.123983.1			MSTRG.100841.1	MSTRG.10110.11		MSTRG.56239.1
MSTRG.56405.1	MSTRG.61496.6	MSTRG.79130.4	MSTRG.125459.6	MSTRG.103052.2			MSTRG.61384.1	MSTRG.2512.2		MSTRG.123611.2	MSTRG.67006.1	MSTRG.59239.6		MSTRG.20150.3	MSTRG.105549.2	MSTRG.105009.5			MSTRG.78971.1	MSTRG.120982.1			MSTRG.5021.2	MSTRG.80362.2			MSTRG.49032.9	MSTRG.99833.3		MSTRG.10185.1
MSTRG.37327.2	MSTRG.118812.11	MSTRG.62256.4	MSTRG.59691.1	MSTRG.43274.2			MSTRG.5396.1	MSTRG.53548.3		MSTRG.771.1	MSTRG.80966.1	MSTRG.68995.1			MSTRG.110272.2	MSTRG.77263.3			MSTRG.70500.4	MSTRG.40453.2			MSTRG.10888.1	MSTRG.111031.12			MSTRG.87183.2	MSTRG.38239.1		MSTRG.37535.1
MSTRG.66226.2	MSTRG.54699.1	MSTRG.114668.1	MSTRG.65046.1	MSTRG.55682.3			MSTRG.17985.1	MSTRG.105321.3		MSTRG.70259.6	MSTRG.95430.3	MSTRG.5494.1			MSTRG.119865.1	MSTRG.19794.1			MSTRG.115484.1	MSTRG.84930.1			MSTRG.126583.19	MSTRG.92376.1			MSTRG.41713.1	MSTRG.107710.1		MSTRG.107345.1
MSTRG.65183.1	MSTRG.63557.7	MSTRG.103706.5	MSTRG.24993.1	MSTRG.117367.1			MSTRG.34141.3	MSTRG.15749.1		MSTRG.28985.1	MSTRG.90528.4	MSTRG.68302.8			MSTRG.35541.1	MSTRG.34799.1			MSTRG.30958.1	MSTRG.99529.1			MSTRG.28381.1	MSTRG.37551.3			MSTRG.24422.1	MSTRG.104526.3		MSTRG.54177.1
MSTRG.120417.2	MSTRG.91416.11	MSTRG.49743.3	MSTRG.107803.2	MSTRG.21054.3			MSTRG.44376.2	MSTRG.70143.1		MSTRG.47218.2	MSTRG.107444.9	MSTRG.76780.1			MSTRG.106018.1	MSTRG.58880.2			MSTRG.4887.1	MSTRG.69005.1			MSTRG.88897.1	MSTRG.79014.3			MSTRG.82825.6	MSTRG.656.1		MSTRG.66984.1
MSTRG.47388.4	MSTRG.42395.6	MSTRG.39484.1	MSTRG.24466.1	MSTRG.70913.2			MSTRG.63987.3	MSTRG.23997.9		MSTRG.73899.6	MSTRG.104003.2	MSTRG.18883.4			MSTRG.48114.2	MSTRG.95639.2			MSTRG.559.2	MSTRG.24553.1			MSTRG.50895.2	MSTRG.60724.2			MSTRG.36042.2	MSTRG.43671.1		MSTRG.34300.1
MSTRG.1156.2	MSTRG.56223.23		MSTRG.853.1	MSTRG.51849.1			MSTRG.56699.1	MSTRG.108203.2		MSTRG.81542.1	MSTRG.42072.2	MSTRG.5639.2			MSTRG.36541.1	MSTRG.32675.1			MSTRG.110599.1	MSTRG.103824.1			MSTRG.14381.3	MSTRG.116446.1			MSTRG.89111.10	MSTRG.11801.1		MSTRG.36567.1
MSTRG.121554.2	MSTRG.8062.2		MSTRG.114012.3	MSTRG.120258.3			MSTRG.101585.1	MSTRG.113970.1		MSTRG.20175.1	MSTRG.8158.24	MSTRG.118224.1			MSTRG.46747.1	MSTRG.63305.7			MSTRG.43161.1	MSTRG.20690.5			MSTRG.82703.3	MSTRG.54444.1			MSTRG.41536.1	MSTRG.106858.5		MSTRG.33324.1
MSTRG.54336.2	MSTRG.34216.4		MSTRG.40218.3	MSTRG.11003.9			MSTRG.81305.15	MSTRG.88156.2		MSTRG.55955.2	MSTRG.91881.1	MSTRG.125239.1			MSTRG.56868.2	MSTRG.88419.1			MSTRG.85962.1	MSTRG.112712.5			MSTRG.52602.2	MSTRG.90039.1			MSTRG.122102.1	MSTRG.79092.17		MSTRG.105892.2
MSTRG.70501.2	MSTRG.72212.14		MSTRG.64002.3	MSTRG.104360.1			MSTRG.47409.1	MSTRG.92411.21		MSTRG.11568.2	MSTRG.11410.2	MSTRG.37188.2			MSTRG.56715.1	MSTRG.107946.2			MSTRG.71907.1	MSTRG.35363.1			MSTRG.82020.1	MSTRG.97769.6			MSTRG.54177.3	MSTRG.6065.1		MSTRG.88069.1
MSTRG.116963.1	MSTRG.98747.3		MSTRG.3236.4	MSTRG.111966.11			MSTRG.7228.1	MSTRG.71458.8		MSTRG.16374.1	MSTRG.32666.11	MSTRG.58604.3			MSTRG.35542.2	MSTRG.23372.4			MSTRG.25314.1	MSTRG.97987.1			MSTRG.49656.1	MSTRG.100945.1			MSTRG.118817.3	MSTRG.119507.2		MSTRG.44056.1
MSTRG.30931.1	MSTRG.63305.6		MSTRG.91167.1	MSTRG.64491.4			MSTRG.36735.2	MSTRG.23516.2		MSTRG.39224.6	MSTRG.11511.2	MSTRG.124264.4			MSTRG.115960.5	MSTRG.936.2			MSTRG.9113.3	MSTRG.78664.1			MSTRG.11502.1	MSTRG.76067.1			MSTRG.50867.2	MSTRG.14456.2		MSTRG.34232.25
MSTRG.26430.2	MSTRG.124331.10		MSTRG.78941.2	MSTRG.7690.1			MSTRG.52213.8	MSTRG.11811.1		MSTRG.119525.6	MSTRG.114302.2	MSTRG.126849.2			MSTRG.34896.2	MSTRG.103471.5			MSTRG.4258.1	MSTRG.124636.3			MSTRG.95820.1	MSTRG.79389.1			MSTRG.29392.1	MSTRG.97046.1		MSTRG.60007.1
MSTRG.103907.1	MSTRG.117795.2		MSTRG.74922.3	MSTRG.82051.1			MSTRG.114188.2	MSTRG.36138.2		MSTRG.106800.1	MSTRG.126187.1	MSTRG.25438.3			MSTRG.99488.2	MSTRG.115153.2			MSTRG.90044.1	MSTRG.25538.4			MSTRG.13782.1	MSTRG.70312.6			MSTRG.49807.1	MSTRG.97949.1		MSTRG.72007.1
MSTRG.121270.2	MSTRG.114217.6		MSTRG.99821.1	MSTRG.91713.2			MSTRG.9169.1	MSTRG.7029.5		MSTRG.30211.2	MSTRG.45045.20	MSTRG.103328.1			MSTRG.122407.1	MSTRG.96083.1			MSTRG.114961.1	MSTRG.13669.4			MSTRG.37863.4	MSTRG.7353.5			MSTRG.14627.1	MSTRG.106676.1		MSTRG.82263.2
MSTRG.43259.1	MSTRG.71212.7		MSTRG.94626.3	MSTRG.86600.2			MSTRG.105899.3	MSTRG.50301.1		MSTRG.46663.1	MSTRG.43786.1	MSTRG.26080.4			MSTRG.27527.2	MSTRG.65377.4			MSTRG.26645.4	MSTRG.9341.2			MSTRG.52817.3	MSTRG.123570.1			MSTRG.117340.1	MSTRG.86372.1		MSTRG.16250.14
MSTRG.6756.2	MSTRG.115722.14		MSTRG.8762.7	MSTRG.100245.1			MSTRG.74911.1	MSTRG.108252.2		MSTRG.7876.1	MSTRG.74190.1	MSTRG.119028.10			MSTRG.67668.1	MSTRG.83214.1			MSTRG.40803.3	MSTRG.17440.11			MSTRG.61241.1	MSTRG.84252.3			MSTRG.21523.1	MSTRG.38458.1		MSTRG.88073.1
MSTRG.38768.2	MSTRG.58880.10		MSTRG.107900.4	MSTRG.87586.1			MSTRG.114788.29	MSTRG.70475.3		MSTRG.23499.2	MSTRG.27817.1	MSTRG.114830.1			MSTRG.124629.2	MSTRG.72369.1			MSTRG.65768.1	MSTRG.54946.2			MSTRG.54029.2	MSTRG.45045.27			MSTRG.40962.2	MSTRG.88339.1		MSTRG.15721.1
MSTRG.72393.3	MSTRG.21487.2		MSTRG.6557.3	MSTRG.38345.4			MSTRG.65139.1	MSTRG.110487.1		MSTRG.70904.8	MSTRG.98980.2	MSTRG.11429.1			MSTRG.117844.1	MSTRG.93262.1			MSTRG.46799.3	MSTRG.112294.13			MSTRG.24771.2	MSTRG.7639.1			MSTRG.60297.5	MSTRG.25710.1		MSTRG.90696.1
MSTRG.108893.1	MSTRG.65586.4		MSTRG.52038.1	MSTRG.60516.1			MSTRG.51871.4	MSTRG.10914.3		MSTRG.89829.13	MSTRG.34232.2	MSTRG.84120.3			MSTRG.6834.1	MSTRG.115859.1			MSTRG.111376.3	MSTRG.56822.2			MSTRG.7460.1	MSTRG.83021.3			MSTRG.58511.1	MSTRG.55098.1		MSTRG.92645.2
MSTRG.108585.5	MSTRG.122089.2		MSTRG.61422.1	MSTRG.4748.2			MSTRG.10555.1	MSTRG.6716.1		MSTRG.62095.21	MSTRG.37292.3	MSTRG.48749.4			MSTRG.102173.6	MSTRG.109720.2			MSTRG.10339.1	MSTRG.105956.9			MSTRG.788.13	MSTRG.122125.2			MSTRG.71309.3	MSTRG.189.1		MSTRG.50330.2
MSTRG.49585.1	MSTRG.15367.5		MSTRG.70889.3	MSTRG.84445.2			MSTRG.52193.1	MSTRG.34507.1		MSTRG.24292.2	MSTRG.120861.3	MSTRG.13724.1			MSTRG.57684.1	MSTRG.26952.1			MSTRG.77277.1	MSTRG.106711.4			MSTRG.76994.1	MSTRG.85988.3			MSTRG.85256.1	MSTRG.108983.4		MSTRG.122411.1
MSTRG.59812.1	MSTRG.37171.6		MSTRG.105082.3	MSTRG.82527.1			MSTRG.50093.2	MSTRG.113212.1		MSTRG.28104.1	MSTRG.84286.6	MSTRG.42334.2			MSTRG.77817.1	MSTRG.90763.3			MSTRG.112453.3	MSTRG.116361.6			MSTRG.100247.2	MSTRG.6391.1			MSTRG.117650.2	MSTRG.57421.1		MSTRG.123201.2
MSTRG.84139.2	MSTRG.18338.3		MSTRG.11438.6	MSTRG.89078.2			MSTRG.101692.1	MSTRG.74974.1		MSTRG.104611.2	MSTRG.56687.3	MSTRG.96710.2			MSTRG.28918.1	MSTRG.9773.1			MSTRG.70592.1	MSTRG.60768.1			MSTRG.118982.2	MSTRG.89216.6			MSTRG.99531.1	MSTRG.87261.16		MSTRG.82364.1
MSTRG.57401.1	MSTRG.55133.4		MSTRG.89752.2	MSTRG.45998.1			MSTRG.68050.22	MSTRG.119509.7		MSTRG.69090.6	MSTRG.78596.1	MSTRG.38697.1			MSTRG.125459.2	MSTRG.2984.1			MSTRG.19985.9	MSTRG.32634.7			MSTRG.59704.4	MSTRG.66808.1			MSTRG.302.1	MSTRG.99101.1		MSTRG.8613.1
MSTRG.120091.6	MSTRG.73435.7		MSTRG.80932.5	MSTRG.1156.20			MSTRG.78729.1	MSTRG.74744.4		MSTRG.13408.1	MSTRG.26682.1	MSTRG.120241.6			MSTRG.50622.2	MSTRG.27147.3			MSTRG.58541.1	MSTRG.103182.3			MSTRG.118969.1	MSTRG.101902.7			MSTRG.49525.1	MSTRG.66337.1		MSTRG.13236.1
MSTRG.3700.1	MSTRG.54597.6		MSTRG.77729.8	MSTRG.84276.2			MSTRG.63778.1	MSTRG.85892.1		MSTRG.122704.1	MSTRG.26030.25	MSTRG.11713.3			MSTRG.98278.1	MSTRG.62952.1			MSTRG.118326.1	MSTRG.61176.3			MSTRG.31950.1	MSTRG.17261.3			MSTRG.28969.1	MSTRG.37292.2		MSTRG.68591.5
MSTRG.58867.7	MSTRG.55723.5		MSTRG.76301.1	MSTRG.68014.1			MSTRG.60508.1	MSTRG.111174.2		MSTRG.36490.3	MSTRG.29385.1	MSTRG.4960.1			MSTRG.92934.22	MSTRG.30195.1			MSTRG.78439.1	MSTRG.70521.1			MSTRG.84893.1	MSTRG.125557.8			MSTRG.120775.1	MSTRG.113136.3		MSTRG.68321.1
MSTRG.63692.1	MSTRG.33465.8		MSTRG.70361.1	MSTRG.44608.1			MSTRG.27097.4	MSTRG.72882.1		MSTRG.73018.2	MSTRG.52475.2	MSTRG.70323.2			MSTRG.56603.1	MSTRG.7435.1			MSTRG.93565.3	MSTRG.41040.1			MSTRG.95837.1	MSTRG.29845.2			MSTRG.110288.16	MSTRG.53005.1		MSTRG.54538.2
MSTRG.9866.1	MSTRG.54110.2		MSTRG.15105.9	MSTRG.64589.1			MSTRG.103860.1	MSTRG.34342.1		MSTRG.12747.2	MSTRG.18600.9	MSTRG.95157.2			MSTRG.85558.3	MSTRG.45204.2			MSTRG.116515.1	MSTRG.101434.1			MSTRG.84904.1	MSTRG.4836.1			MSTRG.8189.1	MSTRG.87968.1		MSTRG.67369.1
MSTRG.8554.4	MSTRG.50170.9		MSTRG.120635.7	MSTRG.34555.3			MSTRG.27146.1	MSTRG.110736.1		MSTRG.79130.16	MSTRG.111966.20	MSTRG.54428.1			MSTRG.49436.4	MSTRG.82575.10			MSTRG.97125.1	MSTRG.54444.4			MSTRG.80043.1	MSTRG.104109.1			MSTRG.88963.1	MSTRG.34298.1		MSTRG.60297.13
MSTRG.79353.5	MSTRG.120897.5		MSTRG.28779.1	MSTRG.958.2			MSTRG.73379.1	MSTRG.48899.1		MSTRG.5646.1	MSTRG.83703.1	MSTRG.109102.3			MSTRG.25433.2	MSTRG.23149.1			MSTRG.12604.12	MSTRG.101091.1			MSTRG.80392.1	MSTRG.75152.1			MSTRG.59995.2	MSTRG.117716.6		MSTRG.56642.1
MSTRG.103023.1	MSTRG.93249.10		MSTRG.30557.2	MSTRG.42281.1			MSTRG.97447.4	MSTRG.71530.1		MSTRG.101473.4	MSTRG.38620.1	MSTRG.26634.10			MSTRG.19233.1	MSTRG.90325.1			MSTRG.91409.1	MSTRG.74544.1			MSTRG.96839.3	MSTRG.117222.1			MSTRG.113571.1	MSTRG.99629.1		MSTRG.106069.1
MSTRG.53961.1	MSTRG.20392.16		MSTRG.47861.1	MSTRG.34409.2			MSTRG.9980.1	MSTRG.87996.1		MSTRG.33438.1	MSTRG.77661.1	MSTRG.84886.2			MSTRG.81326.2	MSTRG.30150.10			MSTRG.54921.1	MSTRG.15003.1			MSTRG.98166.1	MSTRG.84527.1			MSTRG.76580.1	MSTRG.54459.1		MSTRG.79956.1
MSTRG.22136.3	MSTRG.108063.1		MSTRG.28501.1	MSTRG.77705.4			MSTRG.28506.1	MSTRG.110071.2		MSTRG.68591.4	MSTRG.96367.3	MSTRG.2897.1			MSTRG.93513.2	MSTRG.95892.1			MSTRG.66620.1	MSTRG.50146.1			MSTRG.2820.8	MSTRG.125811.1			MSTRG.84276.1	MSTRG.55360.1		MSTRG.114651.1
MSTRG.82112.1	MSTRG.78666.4		MSTRG.114804.1	MSTRG.85788.5			MSTRG.89056.1	MSTRG.73643.1		MSTRG.66981.1	MSTRG.44879.2	MSTRG.93967.2			MSTRG.108664.1	MSTRG.117716.5			MSTRG.107965.1	MSTRG.68048.2			MSTRG.58118.1	MSTRG.36294.3			MSTRG.40758.1	MSTRG.34704.1		MSTRG.1297.2
MSTRG.101913.1	MSTRG.73388.4		MSTRG.76542.1	MSTRG.105892.3			MSTRG.109189.6	MSTRG.114073.1		MSTRG.107242.1	MSTRG.104398.2	MSTRG.117252.3			MSTRG.13513.1	MSTRG.76838.1			MSTRG.99006.4	MSTRG.30211.21			MSTRG.26721.1	MSTRG.82600.1			MSTRG.44180.1	MSTRG.53212.1		MSTRG.39192.1
MSTRG.81952.3	MSTRG.92793.1		MSTRG.120864.1	MSTRG.121581.1			MSTRG.115484.2	MSTRG.33701.1		MSTRG.120936.1	MSTRG.93138.1	MSTRG.104374.2			MSTRG.120793.1	MSTRG.74452.2			MSTRG.80536.1	MSTRG.50898.1			MSTRG.123075.1	MSTRG.38277.2			MSTRG.40541.1	MSTRG.60797.1		MSTRG.99534.1
MSTRG.83502.5	MSTRG.120015.2		MSTRG.33782.2	MSTRG.119939.1			MSTRG.38515.2	MSTRG.23104.30		MSTRG.39224.2	MSTRG.27417.1	MSTRG.75235.7			MSTRG.76159.1	MSTRG.69652.2			MSTRG.121281.20	MSTRG.110074.4			MSTRG.102454.1	MSTRG.60028.2			MSTRG.75220.1	MSTRG.5048.1		MSTRG.33086.3
MSTRG.102815.1	MSTRG.30750.2		MSTRG.99724.1	MSTRG.64537.1			MSTRG.125255.5	MSTRG.85717.1		MSTRG.105372.1	MSTRG.25777.5	MSTRG.86997.1			MSTRG.50046.1	MSTRG.23459.1			MSTRG.98636.1	MSTRG.108583.2			MSTRG.788.15	MSTRG.82617.1			MSTRG.46091.3	MSTRG.43252.1		MSTRG.97133.1
MSTRG.85120.1	MSTRG.108499.3		MSTRG.4132.3	MSTRG.4032.3			MSTRG.23041.1	MSTRG.64244.1		MSTRG.87634.7	MSTRG.76406.1	MSTRG.30810.1			MSTRG.26024.2	MSTRG.64758.1			MSTRG.72904.4	MSTRG.3866.6			MSTRG.956.2	MSTRG.62095.12			MSTRG.116599.1	MSTRG.47425.1		MSTRG.48203.4
MSTRG.67447.1	MSTRG.18330.2		MSTRG.55629.1	MSTRG.123828.5			MSTRG.106118.1	MSTRG.104697.2		MSTRG.3291.2	MSTRG.26283.10	MSTRG.82353.2			MSTRG.117561.1	MSTRG.117261.4			MSTRG.8965.1	MSTRG.18691.1			MSTRG.86281.1	MSTRG.17990.2			MSTRG.12410.1	MSTRG.111206.3		MSTRG.76067.2
MSTRG.82784.4	MSTRG.75956.1		MSTRG.86489.1	MSTRG.92943.2			MSTRG.32865.1	MSTRG.106309.1		MSTRG.37729.3	MSTRG.10572.4	MSTRG.116620.1			MSTRG.36677.2	MSTRG.97144.3			MSTRG.14756.1	MSTRG.32754.4			MSTRG.125478.1	MSTRG.114809.1			MSTRG.685.1	MSTRG.28426.1		MSTRG.113614.2
MSTRG.115142.1	MSTRG.119730.2		MSTRG.55430.2	MSTRG.18540.1			MSTRG.118567.1	MSTRG.119898.4		MSTRG.96167.1	MSTRG.8072.2	MSTRG.120635.5			MSTRG.31783.1	MSTRG.85312.3			MSTRG.74657.4	MSTRG.29506.3			MSTRG.79624.1	MSTRG.420.3			MSTRG.119987.6	MSTRG.61073.2		MSTRG.82643.4
MSTRG.126177.3	MSTRG.20503.5		MSTRG.63891.1	MSTRG.43274.4			MSTRG.14102.2	MSTRG.79236.2		MSTRG.5677.1	MSTRG.41990.2	MSTRG.112461.1			MSTRG.94635.1	MSTRG.14379.1			MSTRG.113389.1	MSTRG.11017.1			MSTRG.115143.10	MSTRG.87316.1			MSTRG.79414.6	MSTRG.22642.3		MSTRG.30477.1
MSTRG.81431.1	MSTRG.26030.18		MSTRG.11003.13	MSTRG.103511.1			MSTRG.43204.1	MSTRG.94437.1		MSTRG.59051.5	MSTRG.115711.1	MSTRG.24047.1			MSTRG.77054.1	MSTRG.78050.6			MSTRG.82374.1	MSTRG.114979.4			MSTRG.13620.1	MSTRG.77452.4			MSTRG.90289.1	MSTRG.40452.2		MSTRG.95314.5
MSTRG.124601.28	MSTRG.102486.6		MSTRG.3871.27	MSTRG.34762.3			MSTRG.107508.2	MSTRG.84820.1		MSTRG.7864.2	MSTRG.10985.1	MSTRG.95156.1			MSTRG.80520.5	MSTRG.105009.2			MSTRG.12992.1	MSTRG.1079.14			MSTRG.36386.5	MSTRG.48235.1			MSTRG.85548.1	MSTRG.52491.1		MSTRG.120570.4
MSTRG.30419.2	MSTRG.58074.1		MSTRG.5923.21	MSTRG.91031.1			MSTRG.10377.2	MSTRG.53096.1		MSTRG.55887.5	MSTRG.93619.1				MSTRG.83356.1	MSTRG.47356.1			MSTRG.49334.1	MSTRG.69949.3			MSTRG.108262.1	MSTRG.85735.1			MSTRG.65576.7	MSTRG.19884.1		MSTRG.7690.4
MSTRG.48165.1	MSTRG.117717.1		MSTRG.78823.4	MSTRG.66245.5			MSTRG.31066.2	MSTRG.4363.9		MSTRG.39515.1	MSTRG.3192.1				MSTRG.47066.1	MSTRG.99623.1			MSTRG.72451.1	MSTRG.4645.1			MSTRG.88425.1	MSTRG.68101.5			MSTRG.39990.1	MSTRG.101004.1		MSTRG.47388.2
MSTRG.19741.3	MSTRG.44613.2		MSTRG.86234.1	MSTRG.44430.1			MSTRG.92615.1	MSTRG.5680.1		MSTRG.42909.7	MSTRG.92013.3				MSTRG.95466.2	MSTRG.122809.6			MSTRG.31409.1	MSTRG.123453.1			MSTRG.35331.3	MSTRG.53620.7			MSTRG.33086.1	MSTRG.33757.1		MSTRG.365.1
MSTRG.96090.3	MSTRG.104586.13		MSTRG.74504.2	MSTRG.113146.2			MSTRG.41025.2	MSTRG.31726.3		MSTRG.71973.3	MSTRG.60773.3				MSTRG.17044.6	MSTRG.84766.2			MSTRG.96740.1	MSTRG.106735.2			MSTRG.76435.2	MSTRG.33456.1			MSTRG.50290.5	MSTRG.15272.2		MSTRG.92763.1
MSTRG.15931.3	MSTRG.79413.3		MSTRG.46007.2	MSTRG.54444.2			MSTRG.18372.1	MSTRG.53548.1		MSTRG.38829.1	MSTRG.46597.5				MSTRG.68942.1	MSTRG.1823.1			MSTRG.96644.6	MSTRG.22687.1			MSTRG.117650.5	MSTRG.15092.1			MSTRG.70292.1	MSTRG.20211.1		MSTRG.24546.1
MSTRG.71668.1	MSTRG.48631.3		MSTRG.53202.2	MSTRG.11572.2			MSTRG.24100.1	MSTRG.62317.1		MSTRG.34262.2	MSTRG.24908.1				MSTRG.104422.1	MSTRG.9158.1			MSTRG.43005.1	MSTRG.63595.1			MSTRG.48776.5	MSTRG.95173.6			MSTRG.2972.2	MSTRG.25302.1		MSTRG.80995.2
MSTRG.40981.1	MSTRG.15800.3		MSTRG.86511.1	MSTRG.123266.8			MSTRG.116705.2	MSTRG.86563.1		MSTRG.38830.1	MSTRG.54734.1				MSTRG.75732.1	MSTRG.114377.1			MSTRG.91042.1	MSTRG.111838.1			MSTRG.66782.2	MSTRG.96726.1			MSTRG.11954.1	MSTRG.54800.1		MSTRG.119708.1
MSTRG.14471.1	MSTRG.71574.4		MSTRG.65503.1	MSTRG.25655.2			MSTRG.124353.1	MSTRG.71711.1		MSTRG.96330.6	MSTRG.75977.7				MSTRG.99548.2	MSTRG.111187.2			MSTRG.121134.1	MSTRG.60297.2			MSTRG.124615.2	MSTRG.30195.2			MSTRG.47173.3	MSTRG.64910.1		MSTRG.56695.1
MSTRG.43999.11	MSTRG.71372.1		MSTRG.87923.4	MSTRG.118347.3			MSTRG.108401.3	MSTRG.124063.1		MSTRG.120635.8	MSTRG.40939.1				MSTRG.24320.1	MSTRG.87127.1			MSTRG.95173.18	MSTRG.24914.1			MSTRG.95720.1	MSTRG.108311.3			MSTRG.72811.5	MSTRG.87261.7		MSTRG.65935.1
MSTRG.1034.3	MSTRG.99382.3		MSTRG.37175.4	MSTRG.62093.12			MSTRG.72778.3	MSTRG.12501.1		MSTRG.36216.1	MSTRG.76497.3				MSTRG.68424.2	MSTRG.111255.10			MSTRG.73015.1	MSTRG.107656.4			MSTRG.56912.1	MSTRG.119655.1			MSTRG.5650.1	MSTRG.68689.4		MSTRG.44088.3
MSTRG.58881.11	MSTRG.89468.2		MSTRG.26276.1	MSTRG.12219.1			MSTRG.124441.1	MSTRG.97694.2		MSTRG.74974.9	MSTRG.32293.1				MSTRG.21619.1	MSTRG.22205.1			MSTRG.74744.1	MSTRG.42992.2			MSTRG.109523.5	MSTRG.27066.1			MSTRG.95096.1	MSTRG.70956.1		MSTRG.97988.1
MSTRG.62016.3	MSTRG.4443.9		MSTRG.77091.1	MSTRG.103977.2			MSTRG.117426.24	MSTRG.60249.9		MSTRG.91925.5	MSTRG.73994.4				MSTRG.58800.1	MSTRG.42357.1			MSTRG.36185.4	MSTRG.42500.1			MSTRG.114282.3	MSTRG.119898.1			MSTRG.117345.2	MSTRG.86553.3		MSTRG.83471.6
MSTRG.98623.6	MSTRG.113528.1		MSTRG.119216.1	MSTRG.50411.4			MSTRG.120534.2	MSTRG.75783.1		MSTRG.25035.1	MSTRG.99424.4				MSTRG.9441.1	MSTRG.48311.2			MSTRG.3968.6	MSTRG.77006.8			MSTRG.118628.3	MSTRG.120897.17			MSTRG.25711.1	MSTRG.14707.1		MSTRG.9762.1
MSTRG.40920.3	MSTRG.40692.12		MSTRG.67548.1	MSTRG.104630.3			MSTRG.41487.9	MSTRG.13670.1		MSTRG.25433.1	MSTRG.59980.1				MSTRG.78868.4	MSTRG.74245.6			MSTRG.103010.2	MSTRG.46268.5			MSTRG.65010.3	MSTRG.46167.1			MSTRG.77484.1	MSTRG.119507.1		MSTRG.79133.1
MSTRG.39027.1	MSTRG.122446.9		MSTRG.40608.2	MSTRG.51705.1			MSTRG.7931.1	MSTRG.70875.1		MSTRG.56149.1	MSTRG.55900.1				MSTRG.30364.3	MSTRG.24077.1			MSTRG.23084.1	MSTRG.93394.1			MSTRG.89546.1	MSTRG.25568.1			MSTRG.126055.1	MSTRG.17967.1		MSTRG.25068.3
MSTRG.20653.2	MSTRG.121507.4		MSTRG.5614.1	MSTRG.35697.3			MSTRG.100336.1	MSTRG.87389.3			MSTRG.38036.1				MSTRG.115111.1	MSTRG.3780.3			MSTRG.60114.1	MSTRG.97418.1			MSTRG.56885.1	MSTRG.54989.1			MSTRG.39588.1	MSTRG.97546.3		MSTRG.119766.3
MSTRG.103524.1	MSTRG.55924.2		MSTRG.87643.1	MSTRG.118027.1			MSTRG.113916.1	MSTRG.34656.1			MSTRG.82021.1				MSTRG.26623.2	MSTRG.101784.1			MSTRG.42578.6	MSTRG.72779.1			MSTRG.123803.6	MSTRG.97862.1			MSTRG.96905.1	MSTRG.23742.3		MSTRG.116200.1
MSTRG.49602.3	MSTRG.8356.3		MSTRG.111621.16	MSTRG.101776.1			MSTRG.76209.1	MSTRG.21462.2			MSTRG.48803.3				MSTRG.15296.2	MSTRG.47558.1			MSTRG.67806.6	MSTRG.120407.1			MSTRG.56679.1	MSTRG.25875.1			MSTRG.351.1	MSTRG.3071.1		MSTRG.63305.5
MSTRG.12920.5	MSTRG.1130.8		MSTRG.108203.7	MSTRG.60128.1			MSTRG.6367.1	MSTRG.54175.1			MSTRG.20635.3				MSTRG.21837.1	MSTRG.10758.5			MSTRG.34224.1	MSTRG.39781.2			MSTRG.88691.1	MSTRG.18644.2			MSTRG.39969.1	MSTRG.97683.4		MSTRG.75799.8
MSTRG.116652.1	MSTRG.15367.3		MSTRG.125774.2	MSTRG.120028.6			MSTRG.109542.5	MSTRG.90972.1			MSTRG.54374.2				MSTRG.43737.1	MSTRG.44751.1			MSTRG.59649.1	MSTRG.123067.1			MSTRG.23799.2	MSTRG.13468.3			MSTRG.76286.2	MSTRG.121073.2		MSTRG.4028.6
MSTRG.58880.4	MSTRG.111549.10		MSTRG.87523.3	MSTRG.13554.5			MSTRG.20072.2	MSTRG.105933.2			MSTRG.2827.2				MSTRG.8854.1	MSTRG.15158.1			MSTRG.70929.1	MSTRG.109936.1			MSTRG.43248.6	MSTRG.126367.1			MSTRG.86849.1	MSTRG.6665.5		MSTRG.120087.2
MSTRG.7225.1	MSTRG.11842.2		MSTRG.18245.14	MSTRG.5553.1			MSTRG.45598.3	MSTRG.64388.5			MSTRG.22359.1				MSTRG.113283.1	MSTRG.4863.2			MSTRG.7925.1	MSTRG.120635.1			MSTRG.21688.1	MSTRG.53339.1			MSTRG.95430.1	MSTRG.87389.4		MSTRG.117165.3
MSTRG.46985.2	MSTRG.6877.2		MSTRG.104716.1	MSTRG.19516.1			MSTRG.117078.2	MSTRG.123663.2			MSTRG.35921.1				MSTRG.44734.1	MSTRG.94403.1			MSTRG.54649.1	MSTRG.23040.1			MSTRG.101632.2				MSTRG.112719.3	MSTRG.108398.5		MSTRG.79569.1
MSTRG.80183.4	MSTRG.121870.1		MSTRG.115578.1	MSTRG.19883.2			MSTRG.72244.1	MSTRG.74688.1			MSTRG.97462.1				MSTRG.20524.1	MSTRG.46494.2			MSTRG.100081.1	MSTRG.104539.1			MSTRG.106966.1				MSTRG.62437.1	MSTRG.120899.2		MSTRG.65010.1
MSTRG.30627.1	MSTRG.66291.1		MSTRG.104012.1				MSTRG.29521.33	MSTRG.59277.3			MSTRG.109523.50				MSTRG.28801.13	MSTRG.123464.1			MSTRG.44244.1	MSTRG.76667.2			MSTRG.86780.1				MSTRG.63610.2	MSTRG.42078.1		MSTRG.64388.1
MSTRG.16138.10	MSTRG.18970.5		MSTRG.25297.1				MSTRG.31586.1	MSTRG.57689.1			MSTRG.94447.1				MSTRG.5352.3	MSTRG.101084.1			MSTRG.97767.3	MSTRG.49032.13			MSTRG.42928.2				MSTRG.110740.4	MSTRG.94339.1		MSTRG.21977.1
MSTRG.12004.3	MSTRG.100494.8		MSTRG.111654.1				MSTRG.90532.3	MSTRG.23183.1			MSTRG.94532.3				MSTRG.27856.3	MSTRG.92139.11			MSTRG.108394.14	MSTRG.85746.3			MSTRG.99206.2				MSTRG.91837.2	MSTRG.107325.1		MSTRG.117117.1
MSTRG.99690.1	MSTRG.41571.2		MSTRG.12571.1				MSTRG.84899.7	MSTRG.46801.6			MSTRG.36239.1				MSTRG.34645.1	MSTRG.95173.5			MSTRG.112172.1	MSTRG.35617.1			MSTRG.787.22				MSTRG.97835.1	MSTRG.25073.2		MSTRG.112784.1
MSTRG.67266.2	MSTRG.119576.7		MSTRG.47162.1				MSTRG.89080.8	MSTRG.8772.1			MSTRG.91784.3				MSTRG.95556.3	MSTRG.43181.1			MSTRG.119945.1	MSTRG.111982.1			MSTRG.86777.1				MSTRG.51078.1	MSTRG.34833.1		MSTRG.81749.3
MSTRG.56685.2	MSTRG.106112.3		MSTRG.102471.2				MSTRG.71333.4	MSTRG.33733.1			MSTRG.4213.1				MSTRG.81069.3	MSTRG.46275.1			MSTRG.95537.1	MSTRG.111942.1			MSTRG.82936.1				MSTRG.23779.2	MSTRG.14530.1		MSTRG.78884.1
MSTRG.122386.1	MSTRG.58810.2		MSTRG.126761.1				MSTRG.124887.3	MSTRG.2236.12			MSTRG.75327.5				MSTRG.16392.2	MSTRG.79092.23			MSTRG.94120.2	MSTRG.81310.2			MSTRG.24136.2				MSTRG.18071.1	MSTRG.84504.2		MSTRG.82366.1
MSTRG.111549.13	MSTRG.1152.4		MSTRG.15870.8				MSTRG.96768.1	MSTRG.117314.6			MSTRG.65723.1				MSTRG.89201.2	MSTRG.23459.2			MSTRG.12322.1	MSTRG.29316.1			MSTRG.77648.1				MSTRG.87369.1	MSTRG.90883.2		MSTRG.689.1
MSTRG.40576.11	MSTRG.116945.3		MSTRG.39805.2				MSTRG.40747.1	MSTRG.71667.1			MSTRG.7831.1				MSTRG.7038.2	MSTRG.119006.1			MSTRG.55397.1	MSTRG.53324.8			MSTRG.26703.14				MSTRG.48952.1	MSTRG.67519.16		MSTRG.108582.1
MSTRG.29999.1	MSTRG.1034.1		MSTRG.102897.1				MSTRG.120558.1	MSTRG.59051.10			MSTRG.13501.5				MSTRG.104758.3	MSTRG.54156.8			MSTRG.41028.1	MSTRG.7174.1			MSTRG.99637.1				MSTRG.14629.1	MSTRG.112871.1		MSTRG.20018.1
MSTRG.56837.6	MSTRG.43107.1		MSTRG.6387.2				MSTRG.50230.1	MSTRG.56115.1			MSTRG.22276.1				MSTRG.59549.5	MSTRG.3159.2			MSTRG.82087.2	MSTRG.96590.5			MSTRG.122864.1				MSTRG.40288.2	MSTRG.53336.5		MSTRG.22945.1
MSTRG.107379.1	MSTRG.87138.2		MSTRG.23677.3				MSTRG.102420.2	MSTRG.16891.1			MSTRG.68050.18				MSTRG.68461.1	MSTRG.56634.1			MSTRG.10150.3	MSTRG.83838.4			MSTRG.74560.1				MSTRG.33279.4	MSTRG.102827.1		MSTRG.117314.9
MSTRG.87463.1	MSTRG.94956.2		MSTRG.97082.1				MSTRG.85609.1	MSTRG.7101.3			MSTRG.80796.1				MSTRG.48025.19	MSTRG.14985.1			MSTRG.82121.1	MSTRG.85562.3			MSTRG.38846.2				MSTRG.103208.1	MSTRG.65576.9		MSTRG.58952.1
MSTRG.70292.2	MSTRG.62676.4		MSTRG.24985.6				MSTRG.78631.3	MSTRG.98027.5			MSTRG.72601.5				MSTRG.30559.1	MSTRG.76454.1			MSTRG.100249.3	MSTRG.82836.1			MSTRG.91841.4				MSTRG.4028.7	MSTRG.5677.3		MSTRG.88730.1
MSTRG.18069.1	MSTRG.47696.6		MSTRG.88587.10				MSTRG.57573.1	MSTRG.42685.2			MSTRG.109390.1				MSTRG.44018.2	MSTRG.15790.6			MSTRG.23729.2	MSTRG.10114.1			MSTRG.105170.1				MSTRG.70973.1	MSTRG.1873.2		MSTRG.6279.2
MSTRG.74319.5	MSTRG.25200.1		MSTRG.63469.1				MSTRG.39206.1	MSTRG.36232.1			MSTRG.68050.2				MSTRG.19536.2	MSTRG.96362.4			MSTRG.116280.1	MSTRG.96289.2			MSTRG.59372.2				MSTRG.35686.1	MSTRG.68638.4		MSTRG.83367.1
MSTRG.113349.1	MSTRG.105468.2		MSTRG.81814.1				MSTRG.23104.21	MSTRG.26052.2			MSTRG.35921.2				MSTRG.59439.1	MSTRG.61055.4			MSTRG.8468.1	MSTRG.23306.2			MSTRG.109065.2				MSTRG.34828.1	MSTRG.104896.1		MSTRG.4610.2
MSTRG.16484.1	MSTRG.21606.4		MSTRG.11499.3				MSTRG.67054.7	MSTRG.94062.1			MSTRG.80717.2				MSTRG.18477.6	MSTRG.42112.5			MSTRG.30912.1	MSTRG.64510.1			MSTRG.788.14				MSTRG.55397.2	MSTRG.122794.2		MSTRG.45136.1
MSTRG.105372.4	MSTRG.110707.8		MSTRG.7355.1				MSTRG.104102.1	MSTRG.8545.1			MSTRG.76452.2				MSTRG.57231.1	MSTRG.124601.25			MSTRG.5923.25	MSTRG.16881.1			MSTRG.28422.1				MSTRG.111491.2	MSTRG.23639.1		MSTRG.21486.6
MSTRG.89097.2	MSTRG.83312.3		MSTRG.99866.1				MSTRG.11567.1	MSTRG.105010.4			MSTRG.41990.4				MSTRG.96846.1	MSTRG.24066.3			MSTRG.10373.1	MSTRG.111943.1			MSTRG.112104.1				MSTRG.68789.1	MSTRG.92134.1		MSTRG.34444.3
MSTRG.108620.3	MSTRG.77729.9		MSTRG.59916.1				MSTRG.106560.1	MSTRG.81952.1			MSTRG.93256.4				MSTRG.86918.1	MSTRG.5260.1			MSTRG.55925.1	MSTRG.4145.3			MSTRG.59326.1				MSTRG.5328.1	MSTRG.38121.1		MSTRG.56992.1
MSTRG.91461.3	MSTRG.81077.2		MSTRG.15006.1				MSTRG.50120.1	MSTRG.112368.1			MSTRG.84919.1				MSTRG.41118.1	MSTRG.15354.12			MSTRG.60353.4	MSTRG.98741.1			MSTRG.72778.9				MSTRG.12604.16	MSTRG.3397.1		MSTRG.92362.1
MSTRG.88759.1	MSTRG.57391.3		MSTRG.110909.1				MSTRG.13501.1	MSTRG.24884.1			MSTRG.4608.2				MSTRG.51680.1	MSTRG.74742.3			MSTRG.87190.2	MSTRG.52088.2			MSTRG.120976.4				MSTRG.91288.1	MSTRG.57941.1		MSTRG.52138.3
MSTRG.119124.2	MSTRG.33993.4		MSTRG.47315.6				MSTRG.87383.3	MSTRG.70462.1			MSTRG.60083.6				MSTRG.19525.1	MSTRG.111191.4			MSTRG.46801.3	MSTRG.12032.13			MSTRG.86027.1				MSTRG.66797.4	MSTRG.64654.1		MSTRG.113455.1
MSTRG.41246.2	MSTRG.84037.2		MSTRG.7690.6				MSTRG.57746.2	MSTRG.57166.1			MSTRG.126926.1				MSTRG.117148.6	MSTRG.88769.1			MSTRG.31713.1	MSTRG.22971.1			MSTRG.77769.2				MSTRG.19611.2	MSTRG.95925.1		MSTRG.36176.1
MSTRG.122485.3	MSTRG.79652.2		MSTRG.33648.1				MSTRG.90179.15	MSTRG.60297.19			MSTRG.83630.1				MSTRG.16817.1	MSTRG.66875.6			MSTRG.48074.1	MSTRG.84977.2			MSTRG.5548.1				MSTRG.52958.6	MSTRG.119755.1		MSTRG.126484.2
MSTRG.38925.1	MSTRG.52037.4		MSTRG.80179.1				MSTRG.788.12	MSTRG.52958.1			MSTRG.87327.1				MSTRG.65654.1	MSTRG.53295.3			MSTRG.2760.1	MSTRG.120570.2			MSTRG.104017.5				MSTRG.96822.1	MSTRG.77150.1		MSTRG.117821.2
MSTRG.87261.4	MSTRG.27278.2		MSTRG.7775.1				MSTRG.82587.2	MSTRG.23034.3			MSTRG.35078.2				MSTRG.71850.1	MSTRG.60249.7			MSTRG.24802.3	MSTRG.121046.1			MSTRG.11978.1				MSTRG.97421.4	MSTRG.42596.1		MSTRG.63017.1
MSTRG.124818.12	MSTRG.3023.2		MSTRG.28326.1				MSTRG.51038.1	MSTRG.81376.1			MSTRG.7707.1				MSTRG.61444.1	MSTRG.60649.1			MSTRG.4170.2	MSTRG.59756.1			MSTRG.29411.1				MSTRG.34756.1	MSTRG.73594.1		MSTRG.33004.2
MSTRG.53342.6	MSTRG.78913.1		MSTRG.38326.1				MSTRG.74885.1	MSTRG.111190.2			MSTRG.83888.3				MSTRG.22283.1	MSTRG.17983.1			MSTRG.99275.1	MSTRG.74890.3			MSTRG.63697.2				MSTRG.118058.4	MSTRG.88087.1		MSTRG.21089.1
MSTRG.9748.4	MSTRG.77452.13		MSTRG.108502.2				MSTRG.2591.2	MSTRG.125845.2			MSTRG.58550.1				MSTRG.109375.1	MSTRG.111508.1			MSTRG.68136.1	MSTRG.73137.1			MSTRG.27232.4				MSTRG.77769.4	MSTRG.809.1		MSTRG.46197.2
MSTRG.66111.1	MSTRG.115565.12		MSTRG.52027.7				MSTRG.11095.7	MSTRG.305.2			MSTRG.34232.35				MSTRG.83622.1	MSTRG.112776.1			MSTRG.106919.1	MSTRG.94297.1			MSTRG.55422.1				MSTRG.105002.1	MSTRG.120552.4		MSTRG.19985.1
MSTRG.80807.1	MSTRG.70279.4		MSTRG.120863.2				MSTRG.42634.4	MSTRG.52222.8			MSTRG.82727.1				MSTRG.57935.3	MSTRG.62452.1			MSTRG.69464.2	MSTRG.116386.1			MSTRG.33848.1				MSTRG.20397.1	MSTRG.93014.2		MSTRG.34232.31
MSTRG.16378.1	MSTRG.50170.42		MSTRG.58881.8				MSTRG.106885.1	MSTRG.98764.3			MSTRG.26644.1				MSTRG.17110.1	MSTRG.99543.2			MSTRG.60112.2	MSTRG.41761.6			MSTRG.106598.8				MSTRG.50059.1	MSTRG.34232.10		MSTRG.24809.5
MSTRG.33269.1	MSTRG.106639.2		MSTRG.102128.4				MSTRG.49160.10	MSTRG.52848.1			MSTRG.33314.1				MSTRG.71461.2	MSTRG.11017.9			MSTRG.89470.6	MSTRG.66520.4			MSTRG.109346.2				MSTRG.27954.3	MSTRG.83349.1		MSTRG.73479.1
MSTRG.123641.3	MSTRG.100138.3		MSTRG.99103.3				MSTRG.26927.2	MSTRG.56685.1			MSTRG.68050.8				MSTRG.11887.1	MSTRG.56755.1			MSTRG.47115.2	MSTRG.87775.1			MSTRG.112537.6				MSTRG.14781.2	MSTRG.90127.1		MSTRG.111387.4
MSTRG.91093.2	MSTRG.20118.1		MSTRG.38389.1				MSTRG.42172.1	MSTRG.9979.1			MSTRG.68050.15				MSTRG.61185.3	MSTRG.15943.2			MSTRG.120863.5	MSTRG.22486.2			MSTRG.48127.6				MSTRG.65460.1	MSTRG.81154.1		MSTRG.70566.1
MSTRG.92163.1	MSTRG.114368.11		MSTRG.105233.1				MSTRG.21254.1	MSTRG.97694.1			MSTRG.105446.1				MSTRG.101001.3	MSTRG.20518.3			MSTRG.60830.1	MSTRG.116651.1			MSTRG.114384.5				MSTRG.6735.3	MSTRG.109703.4		MSTRG.42430.1
MSTRG.111986.2	MSTRG.23709.4		MSTRG.86559.2				MSTRG.79904.3	MSTRG.40709.3			MSTRG.121673.1				MSTRG.1028.1	MSTRG.33165.3			MSTRG.77791.5	MSTRG.50909.1			MSTRG.26129.1				MSTRG.90022.7	MSTRG.103836.3		MSTRG.97683.5
MSTRG.32124.1	MSTRG.27711.5		MSTRG.37788.1				MSTRG.118586.1	MSTRG.103980.2			MSTRG.84516.1				MSTRG.92421.1	MSTRG.15969.2			MSTRG.65732.1	MSTRG.63279.1			MSTRG.70302.1				MSTRG.57451.1	MSTRG.70107.1		MSTRG.121213.1
MSTRG.121488.2	MSTRG.12511.11		MSTRG.58426.1				MSTRG.75797.24	MSTRG.126481.1			MSTRG.111075.1				MSTRG.86196.1	MSTRG.44946.1			MSTRG.109225.1	MSTRG.5899.1			MSTRG.97093.13				MSTRG.23052.2	MSTRG.123214.4		MSTRG.91477.1
MSTRG.71486.1	MSTRG.122954.1		MSTRG.21054.4				MSTRG.62752.2	MSTRG.81838.2			MSTRG.40713.2				MSTRG.88153.1	MSTRG.48552.2			MSTRG.14611.3	MSTRG.82087.1			MSTRG.122648.6				MSTRG.35631.1	MSTRG.114785.2		MSTRG.22716.5
MSTRG.14698.1	MSTRG.84955.2		MSTRG.56536.1				MSTRG.91553.2	MSTRG.59051.11			MSTRG.73528.2				MSTRG.120924.1	MSTRG.60769.6			MSTRG.39935.3	MSTRG.90106.1			MSTRG.13468.1				MSTRG.15212.1	MSTRG.53003.4		MSTRG.44770.1
MSTRG.68876.2	MSTRG.12027.2		MSTRG.48433.3				MSTRG.112980.1	MSTRG.70699.3			MSTRG.68050.6				MSTRG.59867.1	MSTRG.46749.1			MSTRG.88472.4	MSTRG.72403.1			MSTRG.56311.1				MSTRG.36030.1	MSTRG.93014.1		MSTRG.118529.1
MSTRG.22897.3	MSTRG.43550.5		MSTRG.33539.1				MSTRG.47057.2	MSTRG.1079.16			MSTRG.66300.1				MSTRG.26815.1	MSTRG.23372.3			MSTRG.70713.1	MSTRG.81706.3			MSTRG.117930.1				MSTRG.40948.1	MSTRG.76805.1		MSTRG.87261.19
MSTRG.31575.5	MSTRG.120706.7		MSTRG.103325.4				MSTRG.120897.11	MSTRG.39284.1			MSTRG.58049.2				MSTRG.78361.1	MSTRG.82140.2			MSTRG.72087.1	MSTRG.57925.1			MSTRG.5089.4				MSTRG.20515.14	MSTRG.1757.1		MSTRG.114979.3
MSTRG.56829.2	MSTRG.102264.6		MSTRG.82863.2				MSTRG.60403.2	MSTRG.1772.1			MSTRG.88245.1				MSTRG.52345.3	MSTRG.52213.21			MSTRG.571.1	MSTRG.97700.1			MSTRG.113012.21				MSTRG.54289.2	MSTRG.54622.1		MSTRG.58286.2
MSTRG.45374.5	MSTRG.37911.3		MSTRG.14904.1				MSTRG.88278.11	MSTRG.1497.2			MSTRG.88245.4				MSTRG.71103.4	MSTRG.120570.3			MSTRG.20834.1	MSTRG.32802.1			MSTRG.34232.12				MSTRG.31766.1	MSTRG.25961.1		MSTRG.41226.1
MSTRG.30522.3	MSTRG.48776.25		MSTRG.77999.1				MSTRG.86637.1	MSTRG.68595.1			MSTRG.28948.2				MSTRG.28181.4	MSTRG.102264.3			MSTRG.33490.1	MSTRG.9306.2			MSTRG.10001.5				MSTRG.40747.2	MSTRG.56126.2		MSTRG.45464.3
MSTRG.93406.1	MSTRG.119625.4		MSTRG.3935.1				MSTRG.124137.3	MSTRG.31983.1			MSTRG.84384.1				MSTRG.29746.1	MSTRG.62452.4			MSTRG.15050.1	MSTRG.66710.4			MSTRG.3196.2				MSTRG.55444.7	MSTRG.24467.6		MSTRG.111385.1
MSTRG.48627.1	MSTRG.26981.2		MSTRG.20510.2				MSTRG.14826.20	MSTRG.34510.1			MSTRG.63518.12				MSTRG.48438.1	MSTRG.61641.4			MSTRG.109318.2	MSTRG.40626.1			MSTRG.14638.9				MSTRG.42112.11	MSTRG.93142.1		MSTRG.47689.1
MSTRG.107040.1	MSTRG.114521.2		MSTRG.14845.3				MSTRG.95584.2	MSTRG.51771.1			MSTRG.124411.1				MSTRG.70451.1	MSTRG.104356.3			MSTRG.84962.1	MSTRG.124074.4			MSTRG.106966.4				MSTRG.77524.1	MSTRG.17989.1		MSTRG.47748.1
MSTRG.53734.2	MSTRG.77041.3		MSTRG.72061.4				MSTRG.71531.1	MSTRG.91313.1			MSTRG.99711.1				MSTRG.59352.4	MSTRG.77268.3			MSTRG.76947.9	MSTRG.39850.2			MSTRG.107518.4				MSTRG.6665.1	MSTRG.96419.2		MSTRG.27747.1
MSTRG.47844.2	MSTRG.49686.4		MSTRG.26030.24				MSTRG.96798.11	MSTRG.56638.1			MSTRG.93904.2				MSTRG.34707.1	MSTRG.41183.2			MSTRG.4538.1	MSTRG.78003.1			MSTRG.77430.1				MSTRG.86371.1	MSTRG.122099.1		MSTRG.78797.1
MSTRG.104895.1	MSTRG.6337.1		MSTRG.80840.1				MSTRG.45207.21	MSTRG.94570.1			MSTRG.16387.1				MSTRG.88078.1	MSTRG.108198.1			MSTRG.77712.1	MSTRG.80450.4			MSTRG.48774.1				MSTRG.122152.1	MSTRG.72280.2		MSTRG.17044.2
MSTRG.124371.22	MSTRG.87582.13		MSTRG.123603.5				MSTRG.17990.4	MSTRG.3294.2			MSTRG.4378.1				MSTRG.16667.2	MSTRG.93754.2			MSTRG.58009.1	MSTRG.52002.1			MSTRG.75747.1				MSTRG.73488.1	MSTRG.85469.1		MSTRG.100138.1
MSTRG.124977.2	MSTRG.49686.3		MSTRG.78649.6				MSTRG.43117.3	MSTRG.65004.4			MSTRG.30458.1				MSTRG.119498.1	MSTRG.124741.2			MSTRG.21226.1	MSTRG.66137.5			MSTRG.111210.1				MSTRG.83246.1	MSTRG.64924.1		MSTRG.24809.2
MSTRG.42388.4	MSTRG.62426.3		MSTRG.17711.2				MSTRG.113320.1	MSTRG.53628.1			MSTRG.64390.9				MSTRG.105310.1	MSTRG.77294.2			MSTRG.8196.1	MSTRG.79028.19			MSTRG.3190.1				MSTRG.60492.1	MSTRG.20292.1		MSTRG.18883.2
MSTRG.998.1	MSTRG.76908.17		MSTRG.55052.1				MSTRG.11494.10	MSTRG.10255.1			MSTRG.5069.1				MSTRG.58987.1	MSTRG.38762.1			MSTRG.10150.1	MSTRG.76274.4			MSTRG.100091.1				MSTRG.76705.3	MSTRG.109189.3		MSTRG.88270.1
MSTRG.52154.6	MSTRG.690.3		MSTRG.91964.2				MSTRG.65508.2	MSTRG.68943.3			MSTRG.8854.2				MSTRG.37190.9	MSTRG.82248.1			MSTRG.103834.4	MSTRG.29726.10			MSTRG.109061.1				MSTRG.48380.3	MSTRG.29993.1		MSTRG.74742.6
MSTRG.54989.3	MSTRG.74242.2		MSTRG.106630.7				MSTRG.75860.2	MSTRG.1955.4			MSTRG.56513.2				MSTRG.13554.4	MSTRG.77594.1			MSTRG.74554.2	MSTRG.126334.2			MSTRG.2376.5				MSTRG.13937.1	MSTRG.19136.1		MSTRG.126745.6
MSTRG.46813.6	MSTRG.36269.2		MSTRG.50197.3				MSTRG.114134.1	MSTRG.110534.6			MSTRG.25155.1				MSTRG.29174.1	MSTRG.108253.1			MSTRG.122490.1	MSTRG.60797.3			MSTRG.2324.1				MSTRG.25428.1	MSTRG.119852.1		MSTRG.118587.3
MSTRG.44124.16	MSTRG.125465.2		MSTRG.88621.1				MSTRG.56261.1	MSTRG.46299.9			MSTRG.79130.10				MSTRG.116075.2	MSTRG.115322.4			MSTRG.94037.5	MSTRG.101317.1			MSTRG.126307.1				MSTRG.78546.1	MSTRG.90989.1		MSTRG.3986.1
MSTRG.106582.4	MSTRG.98027.3		MSTRG.118396.1				MSTRG.41508.1	MSTRG.91529.3			MSTRG.84807.1				MSTRG.80325.1	MSTRG.120809.1			MSTRG.115413.1	MSTRG.45145.1			MSTRG.107616.1				MSTRG.14532.1	MSTRG.123572.1		MSTRG.57637.1
MSTRG.79130.12	MSTRG.118118.5		MSTRG.87599.2				MSTRG.105334.2	MSTRG.88082.1			MSTRG.48211.2				MSTRG.63310.1	MSTRG.11093.1			MSTRG.96463.1	MSTRG.1079.12			MSTRG.113326.1				MSTRG.84135.1	MSTRG.68591.6		MSTRG.55981.8
MSTRG.126745.2	MSTRG.58642.2		MSTRG.94532.13				MSTRG.92897.3	MSTRG.89263.6			MSTRG.74820.1				MSTRG.41326.6	MSTRG.38774.1			MSTRG.6557.2	MSTRG.42989.3			MSTRG.118019.3				MSTRG.113566.1	MSTRG.114989.3		MSTRG.74742.1
MSTRG.64539.1	MSTRG.23146.2		MSTRG.70876.4				MSTRG.4422.8	MSTRG.58785.4			MSTRG.74790.5				MSTRG.52612.4	MSTRG.124074.2			MSTRG.98978.1	MSTRG.103182.4			MSTRG.73797.6				MSTRG.91161.1	MSTRG.14143.1		MSTRG.122851.1
MSTRG.52565.1	MSTRG.45183.3		MSTRG.28020.1				MSTRG.76811.3	MSTRG.81956.1			MSTRG.104890.3				MSTRG.91262.1	MSTRG.88424.1			MSTRG.36139.1	MSTRG.110275.1			MSTRG.116899.1				MSTRG.52142.1	MSTRG.125753.2		MSTRG.34176.1
MSTRG.22985.5	MSTRG.77600.9		MSTRG.57858.1				MSTRG.101899.5	MSTRG.99704.1			MSTRG.2521.4				MSTRG.54952.1	MSTRG.72807.3			MSTRG.41389.1	MSTRG.73261.1			MSTRG.79092.25				MSTRG.57343.1	MSTRG.22897.4		MSTRG.88269.1
MSTRG.35238.4	MSTRG.5806.4		MSTRG.105632.3				MSTRG.27234.1	MSTRG.37696.1			MSTRG.72737.2				MSTRG.121285.2	MSTRG.126370.3			MSTRG.101222.1	MSTRG.64656.13			MSTRG.54143.1				MSTRG.79130.9	MSTRG.78161.1		MSTRG.123555.5
MSTRG.18169.1	MSTRG.58054.1		MSTRG.12763.1				MSTRG.118665.1	MSTRG.108547.3			MSTRG.123806.1				MSTRG.8546.2	MSTRG.35755.1			MSTRG.118136.2	MSTRG.58328.1			MSTRG.787.6				MSTRG.53657.1	MSTRG.66359.2		MSTRG.59644.1
MSTRG.88728.5	MSTRG.111644.1		MSTRG.429.1				MSTRG.46791.1	MSTRG.120386.6			MSTRG.18599.4				MSTRG.53183.1	MSTRG.96041.1			MSTRG.8422.1	MSTRG.115252.1			MSTRG.123485.3				MSTRG.73138.2	MSTRG.101870.1		MSTRG.27265.1
MSTRG.40783.1	MSTRG.85662.3		MSTRG.51071.3				MSTRG.2897.3	MSTRG.12604.3			MSTRG.104221.1				MSTRG.117727.1	MSTRG.68977.1			MSTRG.41629.1	MSTRG.82263.1			MSTRG.23721.1				MSTRG.111378.1	MSTRG.31455.15		MSTRG.126680.1
MSTRG.99757.3	MSTRG.93061.2		MSTRG.23931.3				MSTRG.113287.1	MSTRG.54324.1			MSTRG.27759.1				MSTRG.116315.3	MSTRG.27954.2			MSTRG.99387.1	MSTRG.106075.2			MSTRG.41621.1				MSTRG.6280.1	MSTRG.62954.1		MSTRG.12971.6
MSTRG.7686.3	MSTRG.80061.2		MSTRG.103989.1				MSTRG.120906.1	MSTRG.59980.2			MSTRG.66567.2				MSTRG.69738.33	MSTRG.50411.9			MSTRG.127.4	MSTRG.67807.1			MSTRG.52158.1				MSTRG.58440.3	MSTRG.118454.1		MSTRG.124523.1
MSTRG.124463.5	MSTRG.36066.1		MSTRG.17086.1				MSTRG.38139.1	MSTRG.4324.4			MSTRG.75844.2				MSTRG.120017.1	MSTRG.40066.8			MSTRG.119934.1	MSTRG.45452.1			MSTRG.110199.1				MSTRG.110839.2	MSTRG.123434.2		MSTRG.23372.2
MSTRG.80880.1	MSTRG.91559.1		MSTRG.5116.3				MSTRG.96671.4	MSTRG.27501.1			MSTRG.105955.1				MSTRG.109485.1	MSTRG.24727.1			MSTRG.23459.15	MSTRG.113990.4			MSTRG.72540.2				MSTRG.34373.1	MSTRG.106540.1		MSTRG.21486.5
MSTRG.115448.1	MSTRG.85148.1		MSTRG.120585.1				MSTRG.71793.1	MSTRG.12753.1			MSTRG.2866.1				MSTRG.123734.10	MSTRG.23931.5			MSTRG.61971.1	MSTRG.87589.2			MSTRG.55443.3				MSTRG.33326.3	MSTRG.75771.1		MSTRG.56237.1
MSTRG.100131.1	MSTRG.70172.1		MSTRG.61147.2				MSTRG.64187.8	MSTRG.33455.2			MSTRG.21257.8				MSTRG.44884.2	MSTRG.122201.1			MSTRG.67290.1	MSTRG.6461.1			MSTRG.105214.1				MSTRG.65729.2	MSTRG.15147.2		MSTRG.72471.1
MSTRG.98127.3	MSTRG.7072.2		MSTRG.44319.5				MSTRG.42388.1	MSTRG.7762.1			MSTRG.117351.1				MSTRG.35184.1	MSTRG.81010.1			MSTRG.25163.2	MSTRG.10525.1			MSTRG.125833.1				MSTRG.124824.4	MSTRG.89370.1		MSTRG.48455.1
MSTRG.43451.1	MSTRG.122789.2		MSTRG.63486.5				MSTRG.31671.7	MSTRG.37098.4			MSTRG.87086.1				MSTRG.109654.1	MSTRG.32534.4			MSTRG.110366.1	MSTRG.116820.2			MSTRG.56967.1				MSTRG.76067.3	MSTRG.56134.1		MSTRG.70904.3
MSTRG.99914.2	MSTRG.7765.2		MSTRG.31340.1				MSTRG.125493.1	MSTRG.84843.5			MSTRG.117349.1				MSTRG.80220.1	MSTRG.11776.1			MSTRG.18089.2	MSTRG.23462.1			MSTRG.1620.1				MSTRG.108983.1	MSTRG.95900.1		MSTRG.110037.1
MSTRG.66839.1	MSTRG.55151.1		MSTRG.18278.8				MSTRG.112359.1	MSTRG.80278.1			MSTRG.26880.1				MSTRG.117345.3	MSTRG.30728.1			MSTRG.64116.1	MSTRG.15360.1			MSTRG.120981.1				MSTRG.103842.1	MSTRG.118558.1		MSTRG.119691.1
MSTRG.1384.3	MSTRG.35414.1		MSTRG.110371.1				MSTRG.99900.17	MSTRG.44304.1			MSTRG.10234.1				MSTRG.42362.3	MSTRG.64240.3			MSTRG.70693.1	MSTRG.107393.4			MSTRG.104486.1				MSTRG.25721.2	MSTRG.90244.1		MSTRG.13591.1
MSTRG.37299.2	MSTRG.102993.2		MSTRG.83653.10				MSTRG.96526.1	MSTRG.72632.1			MSTRG.95323.2				MSTRG.36066.6	MSTRG.53498.2			MSTRG.106308.1	MSTRG.33254.1			MSTRG.34790.2				MSTRG.77935.8	MSTRG.48232.1		MSTRG.103374.2
MSTRG.16249.1	MSTRG.126522.3		MSTRG.109321.3				MSTRG.40576.5	MSTRG.54586.3			MSTRG.60909.2				MSTRG.96188.4	MSTRG.46789.3			MSTRG.125908.1	MSTRG.52317.1			MSTRG.109523.7				MSTRG.123286.1	MSTRG.74526.1		MSTRG.58286.3
MSTRG.7768.3	MSTRG.6595.7		MSTRG.21468.2				MSTRG.114059.6	MSTRG.1384.4			MSTRG.94694.1				MSTRG.13364.1	MSTRG.105741.1			MSTRG.74811.1	MSTRG.88158.1			MSTRG.114282.2				MSTRG.99609.3	MSTRG.80769.1		MSTRG.45225.5
MSTRG.87523.2	MSTRG.58880.9		MSTRG.58314.2				MSTRG.86749.2	MSTRG.61990.4			MSTRG.90460.16				MSTRG.57902.1	MSTRG.72795.9			MSTRG.90792.1	MSTRG.67324.3			MSTRG.83600.4				MSTRG.121281.4	MSTRG.26949.1		MSTRG.96052.1
MSTRG.17727.5	MSTRG.105572.4		MSTRG.90151.1				MSTRG.22639.4	MSTRG.66484.6			MSTRG.53372.1				MSTRG.86342.1	MSTRG.53503.1			MSTRG.11484.3				MSTRG.78381.1				MSTRG.106082.2	MSTRG.18137.2		MSTRG.96991.1
MSTRG.111203.7	MSTRG.375.6		MSTRG.84843.2				MSTRG.2787.24	MSTRG.109949.4			MSTRG.99386.2				MSTRG.35874.2	MSTRG.61274.1			MSTRG.9045.8				MSTRG.71774.1				MSTRG.55982.2	MSTRG.2415.5		MSTRG.109626.4
MSTRG.68898.18	MSTRG.86306.4		MSTRG.106122.1				MSTRG.119761.2	MSTRG.105360.1			MSTRG.91732.1				MSTRG.27070.1	MSTRG.4352.2			MSTRG.113039.1				MSTRG.92171.5				MSTRG.66705.1	MSTRG.561.2		MSTRG.51626.1
MSTRG.107966.1	MSTRG.59805.4		MSTRG.68973.1				MSTRG.44235.1	MSTRG.7019.2			MSTRG.31306.1				MSTRG.17876.1	MSTRG.89278.1			MSTRG.111653.2				MSTRG.106301.8				MSTRG.65589.1	MSTRG.15896.1		MSTRG.53010.1
MSTRG.91817.1	MSTRG.27207.13		MSTRG.102284.1				MSTRG.69990.1	MSTRG.28170.1			MSTRG.74296.3				MSTRG.24426.1	MSTRG.82526.1			MSTRG.75939.1				MSTRG.67974.2				MSTRG.59505.5	MSTRG.53336.4		MSTRG.65010.5
MSTRG.49906.1	MSTRG.45868.1		MSTRG.107900.5				MSTRG.66474.2	MSTRG.17034.1			MSTRG.125640.1				MSTRG.84921.1	MSTRG.33935.1			MSTRG.61153.3				MSTRG.75124.3				MSTRG.42614.1	MSTRG.37232.1		MSTRG.23372.1
MSTRG.44619.1	MSTRG.12747.5		MSTRG.58202.1				MSTRG.63511.3	MSTRG.123751.4			MSTRG.93533.3				MSTRG.2936.2	MSTRG.884.1			MSTRG.50594.1				MSTRG.84728.9				MSTRG.84231.1	MSTRG.7136.1		MSTRG.23474.1
MSTRG.119539.2	MSTRG.6954.9		MSTRG.109596.8				MSTRG.118812.4	MSTRG.111621.11			MSTRG.76397.1				MSTRG.33292.1	MSTRG.1862.5			MSTRG.74847.1				MSTRG.119244.5				MSTRG.68065.3	MSTRG.102141.1		MSTRG.81847.8
MSTRG.45407.2	MSTRG.123095.2		MSTRG.94666.1				MSTRG.92520.4	MSTRG.102263.1			MSTRG.67061.5				MSTRG.115605.2	MSTRG.104296.1			MSTRG.54775.1				MSTRG.106666.5				MSTRG.80520.1	MSTRG.120856.1		MSTRG.75235.2
MSTRG.126064.1	MSTRG.46868.4		MSTRG.49116.3				MSTRG.55749.1	MSTRG.7154.5			MSTRG.83816.2				MSTRG.72909.1	MSTRG.17928.1			MSTRG.20969.1				MSTRG.59427.1				MSTRG.82552.2	MSTRG.10391.1		MSTRG.53362.2
MSTRG.67573.2	MSTRG.97800.2		MSTRG.37911.4				MSTRG.104106.1	MSTRG.25858.2			MSTRG.58049.1				MSTRG.61048.2	MSTRG.72526.3			MSTRG.77731.1				MSTRG.87599.1				MSTRG.57770.2	MSTRG.12795.1		MSTRG.56789.1
MSTRG.41736.4	MSTRG.88588.22		MSTRG.120464.3				MSTRG.109297.6	MSTRG.36490.2			MSTRG.9913.2				MSTRG.60638.1	MSTRG.6502.1			MSTRG.22423.3				MSTRG.48200.1				MSTRG.105892.6	MSTRG.75353.1		MSTRG.21486.4
MSTRG.2331.8	MSTRG.101012.2		MSTRG.116171.1				MSTRG.120049.1	MSTRG.13091.1			MSTRG.102048.1				MSTRG.107764.1	MSTRG.92485.1			MSTRG.119919.1				MSTRG.44228.1				MSTRG.464.1	MSTRG.44452.1		MSTRG.53664.4
MSTRG.62826.1	MSTRG.47320.3		MSTRG.49928.1				MSTRG.100984.1	MSTRG.13053.1			MSTRG.34167.1				MSTRG.58974.1	MSTRG.126450.9			MSTRG.40490.1				MSTRG.115398.8				MSTRG.22599.1	MSTRG.17262.1		MSTRG.30863.6
MSTRG.80412.1	MSTRG.8158.19		MSTRG.44241.1				MSTRG.108876.1	MSTRG.26080.5			MSTRG.41440.6				MSTRG.92746.1	MSTRG.48776.22			MSTRG.2315.10				MSTRG.117313.1				MSTRG.53335.1	MSTRG.81363.1		MSTRG.7690.7
MSTRG.41087.3	MSTRG.62108.10		MSTRG.97189.3				MSTRG.36707.1	MSTRG.78753.3			MSTRG.109523.48				MSTRG.20809.1	MSTRG.5173.4			MSTRG.63439.1				MSTRG.23459.14				MSTRG.8674.1	MSTRG.27230.19		MSTRG.17798.1
MSTRG.54728.1	MSTRG.101341.12		MSTRG.61903.4				MSTRG.120811.1	MSTRG.69872.1			MSTRG.77139.3				MSTRG.97783.2	MSTRG.86671.1			MSTRG.17624.2				MSTRG.76502.1				MSTRG.18307.1	MSTRG.17766.1		MSTRG.74744.2
MSTRG.114631.6	MSTRG.39166.6		MSTRG.61092.1				MSTRG.19030.1	MSTRG.92709.2			MSTRG.73204.1				MSTRG.122713.1	MSTRG.7939.1			MSTRG.75692.1				MSTRG.95226.1				MSTRG.72600.1	MSTRG.109365.1		MSTRG.52603.4
MSTRG.34107.4	MSTRG.56406.2		MSTRG.81077.1				MSTRG.94467.1	MSTRG.54586.2			MSTRG.117625.2				MSTRG.32966.1	MSTRG.65151.11			MSTRG.28851.1				MSTRG.102468.2				MSTRG.123455.2	MSTRG.74180.1		MSTRG.75799.3
MSTRG.48025.13	MSTRG.92018.6		MSTRG.63634.2				MSTRG.42578.3	MSTRG.26923.1			MSTRG.69390.3				MSTRG.52213.24	MSTRG.100199.1			MSTRG.4170.3				MSTRG.17851.1				MSTRG.97125.2	MSTRG.81351.5		MSTRG.35025.1
MSTRG.279.7	MSTRG.20002.6		MSTRG.96530.2				MSTRG.24592.1	MSTRG.93754.1			MSTRG.35247.2				MSTRG.109689.5	MSTRG.23320.1			MSTRG.58350.1				MSTRG.24449.1				MSTRG.63610.1	MSTRG.44723.1		MSTRG.18181.1
MSTRG.104660.1	MSTRG.85361.3		MSTRG.16640.1				MSTRG.99324.2	MSTRG.106523.1			MSTRG.82949.2				MSTRG.52916.1	MSTRG.97546.1			MSTRG.47804.1				MSTRG.80697.1				MSTRG.119724.1	MSTRG.112793.1		MSTRG.39696.1
MSTRG.60967.2	MSTRG.111856.2		MSTRG.59201.1				MSTRG.63518.13	MSTRG.92177.3			MSTRG.116366.1				MSTRG.83102.5	MSTRG.72365.7			MSTRG.62943.4				MSTRG.61667.2				MSTRG.124577.5	MSTRG.116315.2		MSTRG.86553.1
MSTRG.186.6	MSTRG.8148.1		MSTRG.44167.1				MSTRG.17026.1	MSTRG.76244.3			MSTRG.55251.1				MSTRG.91809.1	MSTRG.7627.2			MSTRG.47693.1				MSTRG.1255.1				MSTRG.5995.1	MSTRG.64497.1		MSTRG.20430.1
MSTRG.6410.4	MSTRG.32226.2		MSTRG.56984.2				MSTRG.104028.1	MSTRG.41939.5			MSTRG.31909.1				MSTRG.29280.1	MSTRG.122269.1			MSTRG.28933.3				MSTRG.47677.1				MSTRG.17647.1	MSTRG.76455.1		MSTRG.60355.1
MSTRG.40284.4	MSTRG.60300.1		MSTRG.87850.1				MSTRG.80578.1	MSTRG.52599.7			MSTRG.76765.3				MSTRG.109533.1	MSTRG.47057.1			MSTRG.122107.1				MSTRG.120089.6				MSTRG.113408.1	MSTRG.99037.1		MSTRG.68591.2
MSTRG.4671.4	MSTRG.95127.12		MSTRG.36904.1				MSTRG.21474.4	MSTRG.97868.1			MSTRG.67574.1				MSTRG.55548.1	MSTRG.74379.2			MSTRG.71007.3				MSTRG.126583.13				MSTRG.101695.1	MSTRG.72447.1		MSTRG.86869.2
MSTRG.23882.4	MSTRG.57902.3		MSTRG.94478.3				MSTRG.39911.1	MSTRG.9863.1			MSTRG.116059.1				MSTRG.26790.1	MSTRG.25672.3			MSTRG.121272.1				MSTRG.8112.1				MSTRG.13934.1	MSTRG.56754.1		MSTRG.43872.1
MSTRG.8225.1	MSTRG.109413.4		MSTRG.104908.1				MSTRG.116288.1	MSTRG.10110.6			MSTRG.63506.2				MSTRG.31426.1	MSTRG.20673.2			MSTRG.44404.1				MSTRG.43797.1				MSTRG.85724.1	MSTRG.62777.1		MSTRG.56969.1
MSTRG.37387.4	MSTRG.94027.3		MSTRG.89613.1				MSTRG.1467.1	MSTRG.63634.7			MSTRG.110503.2				MSTRG.6728.1	MSTRG.13881.4			MSTRG.11900.1				MSTRG.29628.6				MSTRG.92645.6	MSTRG.85013.1		MSTRG.4028.8
MSTRG.50719.1	MSTRG.85522.2		MSTRG.48008.2				MSTRG.90404.1	MSTRG.119121.1			MSTRG.24490.1				MSTRG.30566.1	MSTRG.20833.1			MSTRG.74795.1				MSTRG.107019.1				MSTRG.12822.4	MSTRG.32634.8		MSTRG.2901.3
MSTRG.30804.1	MSTRG.17068.14		MSTRG.122746.17				MSTRG.28328.1	MSTRG.66385.1			MSTRG.18360.1				MSTRG.102276.2	MSTRG.1451.1			MSTRG.40480.1				MSTRG.79748.4				MSTRG.11113.1	MSTRG.98113.1		MSTRG.49371.1
MSTRG.73232.11	MSTRG.126450.1		MSTRG.86551.1				MSTRG.111547.2	MSTRG.63634.12			MSTRG.33277.1				MSTRG.15927.1	MSTRG.30791.2			MSTRG.106570.3				MSTRG.38515.17				MSTRG.72080.1	MSTRG.122251.3		MSTRG.117367.3
MSTRG.82863.3	MSTRG.48662.2		MSTRG.69273.2				MSTRG.84150.1	MSTRG.100604.2			MSTRG.99833.5				MSTRG.3233.1	MSTRG.40129.6			MSTRG.99025.1				MSTRG.69132.4				MSTRG.3916.1	MSTRG.71973.1		MSTRG.65010.2
MSTRG.75943.1	MSTRG.48776.18		MSTRG.69999.1				MSTRG.28629.2	MSTRG.34467.4			MSTRG.42078.2				MSTRG.70654.1	MSTRG.22752.2			MSTRG.44265.4				MSTRG.8158.3				MSTRG.82367.1	MSTRG.50015.1		MSTRG.63827.1
MSTRG.71992.2	MSTRG.9842.7		MSTRG.111782.1				MSTRG.33475.1	MSTRG.93367.4			MSTRG.57599.1				MSTRG.77232.2	MSTRG.56096.3			MSTRG.94692.1				MSTRG.97393.1				MSTRG.12007.1	MSTRG.75903.1		MSTRG.96001.1
MSTRG.83896.9	MSTRG.24298.1		MSTRG.8333.1				MSTRG.82963.2	MSTRG.9055.1			MSTRG.114025.2				MSTRG.40237.1	MSTRG.78407.1			MSTRG.23729.1				MSTRG.66185.1				MSTRG.17622.2	MSTRG.106769.3		MSTRG.70500.2
MSTRG.73787.1	MSTRG.68467.5		MSTRG.61762.3				MSTRG.20182.1	MSTRG.107508.3			MSTRG.60661.1				MSTRG.112140.1	MSTRG.18791.18			MSTRG.42110.1				MSTRG.48630.2				MSTRG.31888.1	MSTRG.34220.1		MSTRG.72583.1
MSTRG.6764.2	MSTRG.35238.1		MSTRG.101959.14				MSTRG.33890.4	MSTRG.103369.1			MSTRG.38467.1				MSTRG.55406.1	MSTRG.76257.3			MSTRG.111378.2				MSTRG.78476.1				MSTRG.54967.1	MSTRG.10912.4		MSTRG.110089.9
MSTRG.8975.1	MSTRG.25912.8		MSTRG.25925.1				MSTRG.78826.1	MSTRG.51764.5			MSTRG.17895.1				MSTRG.82827.1	MSTRG.47374.3			MSTRG.45379.2				MSTRG.114197.2				MSTRG.113957.1	MSTRG.50919.2		MSTRG.48040.1
MSTRG.107036.1	MSTRG.29778.4		MSTRG.72187.5				MSTRG.113973.1	MSTRG.108252.1			MSTRG.89157.16				MSTRG.122637.11	MSTRG.101255.1			MSTRG.71729.1				MSTRG.53835.1				MSTRG.26850.2	MSTRG.33177.1		MSTRG.120552.13
MSTRG.117023.3	MSTRG.573.3		MSTRG.62637.1				MSTRG.66734.6	MSTRG.22647.1			MSTRG.35521.3				MSTRG.3204.1	MSTRG.74097.48			MSTRG.34870.1				MSTRG.123485.1				MSTRG.65419.3	MSTRG.46597.6		MSTRG.114674.1
MSTRG.11118.5	MSTRG.75799.6		MSTRG.100224.1				MSTRG.122299.2	MSTRG.48989.1			MSTRG.93897.1				MSTRG.50737.1	MSTRG.104777.1			MSTRG.2308.1				MSTRG.43224.1				MSTRG.44018.3	MSTRG.37258.1		MSTRG.79748.17
MSTRG.107944.1	MSTRG.76084.2		MSTRG.47666.8				MSTRG.112294.3	MSTRG.27265.6			MSTRG.113795.1				MSTRG.34734.1	MSTRG.52213.13			MSTRG.75797.5				MSTRG.787.1				MSTRG.74332.1	MSTRG.54767.3		MSTRG.110640.1
MSTRG.78618.2	MSTRG.34821.3		MSTRG.61739.9				MSTRG.102495.1	MSTRG.40233.4			MSTRG.29820.2				MSTRG.105273.1	MSTRG.23931.1			MSTRG.42952.1				MSTRG.45045.26				MSTRG.123023.2	MSTRG.88318.1		MSTRG.70567.1
MSTRG.54643.2	MSTRG.102264.5		MSTRG.99478.2				MSTRG.105991.5	MSTRG.103868.5			MSTRG.115864.6				MSTRG.18745.1	MSTRG.34232.4			MSTRG.94362.1				MSTRG.44107.1				MSTRG.121063.1	MSTRG.14530.3		MSTRG.8833.1
MSTRG.10112.1	MSTRG.1955.2		MSTRG.63742.1				MSTRG.6691.2	MSTRG.29169.7			MSTRG.34262.6				MSTRG.93525.1	MSTRG.119855.1			MSTRG.64388.6				MSTRG.58687.1				MSTRG.106989.1	MSTRG.8580.1		MSTRG.13164.1
MSTRG.117109.1	MSTRG.87607.3		MSTRG.63661.1				MSTRG.68928.2	MSTRG.85544.1			MSTRG.18583.2				MSTRG.43225.1	MSTRG.124308.1			MSTRG.26224.2				MSTRG.20319.2				MSTRG.117478.1	MSTRG.64004.1		MSTRG.99609.5
MSTRG.13423.4	MSTRG.7335.6		MSTRG.799.1				MSTRG.60552.1	MSTRG.121649.2			MSTRG.71212.6				MSTRG.5948.1	MSTRG.73957.2			MSTRG.121833.1				MSTRG.26943.8				MSTRG.37788.2	MSTRG.52027.8		MSTRG.3651.1
MSTRG.84925.2	MSTRG.19247.4		MSTRG.2073.2				MSTRG.124681.4	MSTRG.53605.2			MSTRG.27485.5				MSTRG.2772.2	MSTRG.95434.2			MSTRG.54066.1				MSTRG.124629.3				MSTRG.71158.1	MSTRG.47057.5		MSTRG.33937.1
MSTRG.109429.1	MSTRG.91874.1		MSTRG.30030.6				MSTRG.50492.2	MSTRG.5919.1			MSTRG.35005.1				MSTRG.84843.8	MSTRG.17116.5			MSTRG.39209.1				MSTRG.98346.1				MSTRG.85595.4	MSTRG.97270.1		MSTRG.4888.1
MSTRG.82061.1	MSTRG.31475.1		MSTRG.70908.2				MSTRG.15937.2	MSTRG.68050.27			MSTRG.50380.2				MSTRG.108325.3	MSTRG.27772.6			MSTRG.64577.1				MSTRG.120761.1				MSTRG.26615.1	MSTRG.31455.24		MSTRG.4028.4
MSTRG.108566.3	MSTRG.106956.2		MSTRG.34896.1				MSTRG.120736.11	MSTRG.65159.2			MSTRG.70500.5				MSTRG.113116.1	MSTRG.67091.8			MSTRG.122475.1				MSTRG.44116.2				MSTRG.76196.1	MSTRG.105981.6		MSTRG.110308.5
MSTRG.104143.1	MSTRG.68898.16		MSTRG.87320.1				MSTRG.9711.7	MSTRG.4862.6			MSTRG.30436.2				MSTRG.48054.1				MSTRG.62907.1				MSTRG.25068.1				MSTRG.78645.1	MSTRG.42100.4		MSTRG.64578.1
MSTRG.100666.19	MSTRG.112730.6		MSTRG.79386.1				MSTRG.36704.1	MSTRG.82057.1			MSTRG.88803.3				MSTRG.108500.1				MSTRG.37464.4				MSTRG.43029.1				MSTRG.65586.8	MSTRG.126435.1		MSTRG.31085.1
MSTRG.115061.1	MSTRG.44133.6		MSTRG.1110.1				MSTRG.104146.2	MSTRG.74348.4			MSTRG.115258.1				MSTRG.4853.1				MSTRG.72911.1				MSTRG.57420.1				MSTRG.36386.4	MSTRG.54082.1		MSTRG.109189.7
MSTRG.16243.4	MSTRG.101818.1		MSTRG.66764.1				MSTRG.97037.2	MSTRG.29370.2			MSTRG.75844.1				MSTRG.73838.3				MSTRG.14285.1				MSTRG.7105.1				MSTRG.105219.1	MSTRG.34232.20		MSTRG.71458.4
MSTRG.71967.1	MSTRG.61277.2		MSTRG.10999.2				MSTRG.55990.2	MSTRG.36237.1			MSTRG.74038.1				MSTRG.81295.7				MSTRG.20635.1				MSTRG.24998.3				MSTRG.23742.5	MSTRG.65963.3		MSTRG.39781.1
MSTRG.57426.1	MSTRG.74822.3		MSTRG.39941.4				MSTRG.46971.2	MSTRG.63340.1			MSTRG.118019.4				MSTRG.55588.1				MSTRG.34578.1				MSTRG.41551.1				MSTRG.95941.1	MSTRG.79748.5		MSTRG.44088.1
MSTRG.27077.1	MSTRG.60255.4		MSTRG.7966.3				MSTRG.125020.7	MSTRG.7890.2			MSTRG.92456.3				MSTRG.1431.1				MSTRG.89249.1				MSTRG.89559.1				MSTRG.69218.1	MSTRG.1101.3		MSTRG.74663.1
MSTRG.672.1	MSTRG.51725.3		MSTRG.101834.3				MSTRG.86967.1	MSTRG.53003.3			MSTRG.87261.18				MSTRG.5034.6				MSTRG.8774.2				MSTRG.87300.1				MSTRG.124411.4	MSTRG.25393.1		MSTRG.83471.8
MSTRG.19038.1	MSTRG.87357.1		MSTRG.36720.9				MSTRG.105076.2	MSTRG.32044.2			MSTRG.65610.1				MSTRG.26577.1				MSTRG.102154.1				MSTRG.36517.1				MSTRG.36994.1	MSTRG.108196.1		MSTRG.58286.1
MSTRG.31044.2	MSTRG.38250.6		MSTRG.109546.1				MSTRG.67573.11	MSTRG.126222.1			MSTRG.57114.2				MSTRG.24680.1				MSTRG.64879.1				MSTRG.75705.1				MSTRG.120516.3	MSTRG.111839.1		MSTRG.53559.1
MSTRG.19961.6	MSTRG.57896.4		MSTRG.37707.1				MSTRG.75622.1	MSTRG.39489.1			MSTRG.102043.3				MSTRG.32180.1				MSTRG.58881.10				MSTRG.101065.2				MSTRG.34203.2	MSTRG.102827.2		MSTRG.86546.1
MSTRG.54177.4	MSTRG.18178.8		MSTRG.105593.1				MSTRG.96191.5	MSTRG.84706.1			MSTRG.12592.1				MSTRG.53295.1				MSTRG.78399.1				MSTRG.79613.1				MSTRG.106148.1	MSTRG.109214.1		MSTRG.86727.1
MSTRG.77319.3	MSTRG.50059.4		MSTRG.104140.1				MSTRG.45949.1	MSTRG.9706.1			MSTRG.28530.6				MSTRG.19259.4				MSTRG.77011.1				MSTRG.33521.2				MSTRG.31282.1	MSTRG.50613.2		MSTRG.92645.8
MSTRG.41087.4	MSTRG.79909.4		MSTRG.89159.2				MSTRG.45045.12	MSTRG.89551.3			MSTRG.58759.2				MSTRG.29663.1				MSTRG.14457.1				MSTRG.22699.1				MSTRG.77791.9	MSTRG.34145.1		MSTRG.102472.2
MSTRG.58350.2	MSTRG.105389.7		MSTRG.2576.1				MSTRG.108554.1	MSTRG.3641.2			MSTRG.30592.1				MSTRG.57413.1				MSTRG.100215.13				MSTRG.73135.1				MSTRG.47644.1	MSTRG.34406.1		MSTRG.68321.2
MSTRG.113512.3	MSTRG.119244.1		MSTRG.52090.2				MSTRG.32018.1	MSTRG.55728.3			MSTRG.90173.1				MSTRG.5369.2				MSTRG.17658.1				MSTRG.94816.3				MSTRG.110150.2	MSTRG.123953.1		MSTRG.10185.3
MSTRG.68810.8	MSTRG.125196.2		MSTRG.43612.1				MSTRG.1903.1	MSTRG.76908.18			MSTRG.12350.1				MSTRG.11427.2				MSTRG.52424.1				MSTRG.3473.1				MSTRG.49528.1	MSTRG.2101.1		MSTRG.31487.2
MSTRG.33411.4	MSTRG.49198.4		MSTRG.11651.3				MSTRG.107745.1	MSTRG.11623.1			MSTRG.66192.1				MSTRG.86864.5				MSTRG.9045.10				MSTRG.78221.1				MSTRG.8846.2	MSTRG.12971.1		MSTRG.53282.1
MSTRG.12774.1	MSTRG.17014.8		MSTRG.123877.5				MSTRG.49527.3	MSTRG.81946.1			MSTRG.90973.2				MSTRG.78625.1				MSTRG.47297.4				MSTRG.67011.2				MSTRG.62650.5	MSTRG.75799.7		MSTRG.34254.1
MSTRG.45312.1	MSTRG.84647.2		MSTRG.73130.2				MSTRG.9508.1	MSTRG.53417.1			MSTRG.58952.2				MSTRG.53506.1				MSTRG.17416.1				MSTRG.107820.2				MSTRG.30649.5	MSTRG.68638.3		MSTRG.62093.13
MSTRG.1417.1	MSTRG.102351.2		MSTRG.7011.5				MSTRG.104518.1	MSTRG.82985.2			MSTRG.24808.6				MSTRG.88097.1				MSTRG.33155.15				MSTRG.108569.1				MSTRG.87281.5	MSTRG.98133.2		MSTRG.11486.5
MSTRG.89214.1	MSTRG.83364.3		MSTRG.113956.7				MSTRG.45850.2	MSTRG.59153.1			MSTRG.107422.7				MSTRG.107179.11				MSTRG.125871.1				MSTRG.88485.1				MSTRG.110124.1	MSTRG.76765.2		MSTRG.11925.1
MSTRG.86924.1	MSTRG.39071.20		MSTRG.72543.3				MSTRG.23388.20	MSTRG.55997.3			MSTRG.68803.3				MSTRG.25379.1				MSTRG.106614.1				MSTRG.94133.1				MSTRG.125067.1	MSTRG.89679.1		MSTRG.89551.1
MSTRG.11101.5	MSTRG.101537.2		MSTRG.81743.2				MSTRG.11017.16	MSTRG.126840.5			MSTRG.97455.1				MSTRG.87470.1				MSTRG.74674.1				MSTRG.81871.2				MSTRG.76600.1	MSTRG.71702.1		MSTRG.47057.4
MSTRG.120095.1	MSTRG.110070.4		MSTRG.74630.1				MSTRG.18007.1	MSTRG.46374.1			MSTRG.99059.8				MSTRG.49107.1				MSTRG.53465.4				MSTRG.110517.1				MSTRG.68846.1	MSTRG.16682.2		MSTRG.32965.1
MSTRG.101113.2	MSTRG.26214.4		MSTRG.92386.1				MSTRG.19479.2	MSTRG.44057.1			MSTRG.97909.10				MSTRG.25764.1				MSTRG.52144.1				MSTRG.38516.1				MSTRG.60357.1	MSTRG.97895.1		MSTRG.95514.1
MSTRG.82571.16	MSTRG.35062.2		MSTRG.112343.1				MSTRG.20899.4	MSTRG.74348.11			MSTRG.111554.1				MSTRG.69497.1				MSTRG.29726.8				MSTRG.111760.2				MSTRG.85159.1	MSTRG.41041.1		MSTRG.84047.1
MSTRG.125236.6	MSTRG.80963.2		MSTRG.86798.2				MSTRG.99633.1	MSTRG.124741.8			MSTRG.75143.4				MSTRG.122178.2				MSTRG.81423.1				MSTRG.75539.1				MSTRG.19884.2	MSTRG.56126.1		MSTRG.10918.1
MSTRG.29778.11	MSTRG.36621.3		MSTRG.13501.2				MSTRG.82882.2	MSTRG.95647.1			MSTRG.32006.1				MSTRG.110588.4				MSTRG.109703.13				MSTRG.105470.1				MSTRG.42137.2	MSTRG.53803.8		MSTRG.26214.2
MSTRG.18232.1	MSTRG.11792.1		MSTRG.126522.1				MSTRG.100392.2	MSTRG.16067.4			MSTRG.85903.3				MSTRG.3292.4				MSTRG.94721.1				MSTRG.77004.1				MSTRG.120624.1	MSTRG.30455.1		MSTRG.11190.1
MSTRG.5121.1	MSTRG.54581.1		MSTRG.112801.1				MSTRG.84188.1	MSTRG.62716.10			MSTRG.103671.3				MSTRG.64494.1				MSTRG.70382.2				MSTRG.82751.1				MSTRG.83554.4	MSTRG.61378.5		MSTRG.43858.1
MSTRG.103678.2	MSTRG.30790.7		MSTRG.37067.7				MSTRG.126286.2	MSTRG.28856.1			MSTRG.2293.1				MSTRG.83444.2				MSTRG.41846.2				MSTRG.100006.5				MSTRG.66056.1	MSTRG.4145.2		MSTRG.83504.3
MSTRG.78347.1	MSTRG.3864.5		MSTRG.62095.20				MSTRG.118590.19				MSTRG.25912.12				MSTRG.106907.1				MSTRG.5792.5				MSTRG.55240.1				MSTRG.90895.1	MSTRG.62419.5		MSTRG.79414.3
MSTRG.113761.1	MSTRG.91921.2		MSTRG.72855.1				MSTRG.125430.2				MSTRG.7938.1				MSTRG.32666.9				MSTRG.61891.3				MSTRG.28540.1				MSTRG.108111.1	MSTRG.118225.1		MSTRG.37086.2
MSTRG.56205.1	MSTRG.102525.1		MSTRG.14126.16				MSTRG.65001.2				MSTRG.74520.4				MSTRG.10877.1				MSTRG.17044.5				MSTRG.69995.1				MSTRG.105647.1	MSTRG.116541.2		MSTRG.73557.1
MSTRG.58578.1	MSTRG.119525.2		MSTRG.6613.2				MSTRG.94595.1				MSTRG.115595.3				MSTRG.49138.1				MSTRG.83488.1				MSTRG.20750.1				MSTRG.3430.1	MSTRG.47413.1		MSTRG.72583.6
MSTRG.102264.7	MSTRG.46575.16		MSTRG.19818.1				MSTRG.91440.2				MSTRG.102917.1				MSTRG.36742.1				MSTRG.55104.1				MSTRG.17709.7				MSTRG.105321.2	MSTRG.26838.5		MSTRG.124546.2
MSTRG.89201.18	MSTRG.75911.1		MSTRG.85598.2				MSTRG.101142.1				MSTRG.72483.1				MSTRG.26836.1				MSTRG.89441.22				MSTRG.5873.4				MSTRG.37147.5	MSTRG.121580.8		MSTRG.99495.1
MSTRG.28268.5	MSTRG.119625.3		MSTRG.111756.4				MSTRG.49.1				MSTRG.34268.3				MSTRG.50170.7				MSTRG.4170.1				MSTRG.34437.1				MSTRG.99206.1	MSTRG.91066.4		MSTRG.114785.1
MSTRG.82109.1	MSTRG.12759.1		MSTRG.69789.2				MSTRG.60117.3				MSTRG.36780.2				MSTRG.2665.1				MSTRG.116446.3				MSTRG.64991.4				MSTRG.33459.1	MSTRG.9447.1		MSTRG.63662.1
MSTRG.48950.1	MSTRG.117664.1		MSTRG.28754.1				MSTRG.96898.1				MSTRG.39837.8				MSTRG.115958.3				MSTRG.125089.1				MSTRG.96882.3				MSTRG.68380.1	MSTRG.11639.1		MSTRG.97546.2
MSTRG.7898.1			MSTRG.109542.6				MSTRG.116782.3				MSTRG.48023.2				MSTRG.74493.2				MSTRG.113366.1				MSTRG.7848.3				MSTRG.78445.1	MSTRG.8278.2		MSTRG.20178.1
MSTRG.29451.1			MSTRG.99098.1				MSTRG.101047.1				MSTRG.49485.3				MSTRG.88847.9				MSTRG.56751.1				MSTRG.37554.3				MSTRG.77729.15	MSTRG.9762.2		MSTRG.123068.2
MSTRG.27411.6			MSTRG.77096.2				MSTRG.89387.1				MSTRG.26492.1				MSTRG.18601.4				MSTRG.119597.1				MSTRG.41716.2				MSTRG.22811.1	MSTRG.5797.3		MSTRG.89015.1
MSTRG.34232.39			MSTRG.16132.1				MSTRG.124462.1				MSTRG.2857.1				MSTRG.43073.2				MSTRG.78420.1				MSTRG.54863.1				MSTRG.89278.6	MSTRG.76489.2		MSTRG.73605.1
MSTRG.54065.9			MSTRG.16107.1				MSTRG.121456.1				MSTRG.108640.1				MSTRG.34717.1				MSTRG.122417.3				MSTRG.74974.4				MSTRG.101949.1	MSTRG.59712.1		MSTRG.49480.1
MSTRG.39555.2			MSTRG.92255.1				MSTRG.39941.2				MSTRG.93904.1				MSTRG.64757.1				MSTRG.57762.1				MSTRG.14623.5				MSTRG.16222.1	MSTRG.109268.1		MSTRG.4939.1
MSTRG.77612.1			MSTRG.66772.1				MSTRG.44669.2				MSTRG.92572.4				MSTRG.63936.1				MSTRG.60988.2				MSTRG.29978.1				MSTRG.94429.1	MSTRG.83296.2		MSTRG.59052.1
MSTRG.21013.1			MSTRG.58985.2				MSTRG.111860.5				MSTRG.98027.1				MSTRG.61699.1				MSTRG.48776.3				MSTRG.114282.6				MSTRG.22818.1	MSTRG.122320.3		MSTRG.99912.7
MSTRG.117509.1			MSTRG.20613.1				MSTRG.123555.6				MSTRG.22486.4				MSTRG.116891.4				MSTRG.116014.2				MSTRG.117793.3				MSTRG.1960.1	MSTRG.107920.1		MSTRG.33254.2
MSTRG.6093.8			MSTRG.121519.1				MSTRG.84262.4				MSTRG.104621.1				MSTRG.3968.1				MSTRG.93013.1				MSTRG.5855.5				MSTRG.98131.1	MSTRG.26132.1		MSTRG.52720.6
MSTRG.31373.2			MSTRG.45479.1				MSTRG.87600.1				MSTRG.65895.1				MSTRG.110916.1				MSTRG.93634.1				MSTRG.49315.1				MSTRG.94762.1	MSTRG.21762.1		MSTRG.89111.15
MSTRG.59391.1			MSTRG.70163.3				MSTRG.2090.1				MSTRG.60403.3				MSTRG.28422.4				MSTRG.4148.3				MSTRG.119244.4				MSTRG.43383.5	MSTRG.72577.1		MSTRG.97771.2
MSTRG.53547.2			MSTRG.99103.4				MSTRG.105971.3				MSTRG.51397.5				MSTRG.33311.5				MSTRG.35154.2				MSTRG.37292.1				MSTRG.87261.8	MSTRG.57391.5		MSTRG.95323.1
MSTRG.96874.4			MSTRG.119080.1				MSTRG.107422.6				MSTRG.4939.7				MSTRG.12620.1				MSTRG.84505.2				MSTRG.110288.14				MSTRG.121791.2	MSTRG.25378.1		MSTRG.8750.1
MSTRG.76374.4			MSTRG.3607.2				MSTRG.94545.6				MSTRG.34122.2				MSTRG.7290.6				MSTRG.116596.2				MSTRG.49280.1				MSTRG.22081.1	MSTRG.94032.1		MSTRG.111939.2
MSTRG.121281.1			MSTRG.124772.2				MSTRG.70248.1				MSTRG.93098.1				MSTRG.101899.9				MSTRG.72239.1				MSTRG.126907.1				MSTRG.60148.2	MSTRG.42137.4		MSTRG.95131.1
MSTRG.22551.1			MSTRG.119447.3				MSTRG.119747.12				MSTRG.27872.1				MSTRG.98141.1				MSTRG.110377.1				MSTRG.24134.1				MSTRG.123610.1	MSTRG.45464.2		MSTRG.34232.13
MSTRG.72345.2			MSTRG.72952.5				MSTRG.86030.2				MSTRG.49915.6				MSTRG.113982.1				MSTRG.121202.2				MSTRG.105373.1				MSTRG.20162.1	MSTRG.66304.1		MSTRG.125774.1
MSTRG.91682.1			MSTRG.6195.2				MSTRG.117059.1				MSTRG.48066.1				MSTRG.20657.2				MSTRG.39031.1				MSTRG.87460.2				MSTRG.69040.1	MSTRG.84153.1		MSTRG.109926.1
MSTRG.1384.5			MSTRG.29899.1				MSTRG.15050.3				MSTRG.120429.9				MSTRG.19046.1				MSTRG.46251.1				MSTRG.71986.1				MSTRG.60297.28	MSTRG.125550.2		MSTRG.80171.1
MSTRG.65537.1			MSTRG.25300.1				MSTRG.110402.1				MSTRG.59389.1				MSTRG.83441.1				MSTRG.802.6				MSTRG.100634.1				MSTRG.26127.4	MSTRG.102263.6		MSTRG.62095.26
MSTRG.15588.2			MSTRG.95035.1				MSTRG.33411.2				MSTRG.8161.2				MSTRG.27954.4				MSTRG.59505.3				MSTRG.31069.1				MSTRG.126484.4	MSTRG.112684.20		MSTRG.73133.3
MSTRG.41840.1			MSTRG.102207.5				MSTRG.37940.1				MSTRG.121581.14				MSTRG.1197.1				MSTRG.27684.1				MSTRG.74062.1				MSTRG.9225.1	MSTRG.83634.1		MSTRG.126739.7
MSTRG.43649.1			MSTRG.60384.8				MSTRG.34492.4				MSTRG.97310.1				MSTRG.61743.1				MSTRG.38167.5				MSTRG.116605.1				MSTRG.78947.3	MSTRG.31945.1		MSTRG.4143.1
MSTRG.108496.2			MSTRG.40439.2				MSTRG.57184.2				MSTRG.84899.3				MSTRG.107421.1				MSTRG.55949.1				MSTRG.87094.1				MSTRG.119019.2	MSTRG.79748.9		MSTRG.60297.25
MSTRG.31542.3			MSTRG.20129.1				MSTRG.43693.1				MSTRG.1508.1				MSTRG.98769.2				MSTRG.81664.1				MSTRG.13468.4				MSTRG.38803.1	MSTRG.14797.5		MSTRG.8685.1
MSTRG.38791.3			MSTRG.53139.9				MSTRG.81241.1				MSTRG.88963.2				MSTRG.35720.1				MSTRG.122402.1				MSTRG.117650.4				MSTRG.126142.1	MSTRG.55367.1		MSTRG.124496.1
MSTRG.16459.2			MSTRG.80271.1				MSTRG.122981.1				MSTRG.41508.4				MSTRG.96893.1				MSTRG.23202.1				MSTRG.66698.1				MSTRG.26996.2	MSTRG.53324.2		MSTRG.90771.5
MSTRG.37612.1			MSTRG.64656.14				MSTRG.105956.6				MSTRG.87383.1				MSTRG.45468.1				MSTRG.16489.9				MSTRG.53420.7				MSTRG.46751.1	MSTRG.87113.1		MSTRG.3294.1
MSTRG.105602.1			MSTRG.20046.11				MSTRG.123468.1				MSTRG.55490.1				MSTRG.49198.1				MSTRG.77876.1				MSTRG.89179.1				MSTRG.11887.2	MSTRG.36425.1		MSTRG.2554.3
MSTRG.104586.6			MSTRG.39315.2				MSTRG.69275.3				MSTRG.5387.1				MSTRG.115974.1				MSTRG.122605.3				MSTRG.64472.2				MSTRG.88173.1	MSTRG.35452.1		MSTRG.99006.1
MSTRG.11017.29			MSTRG.20281.1				MSTRG.7672.2				MSTRG.68050.13				MSTRG.42676.9				MSTRG.6751.1				MSTRG.108398.2				MSTRG.61715.1	MSTRG.37801.1		MSTRG.8161.1
MSTRG.90060.2			MSTRG.22429.1				MSTRG.73582.3				MSTRG.76497.8				MSTRG.86937.1				MSTRG.85939.1				MSTRG.6431.1				MSTRG.59825.5	MSTRG.97088.1		MSTRG.79748.13
MSTRG.21648.10			MSTRG.42119.7				MSTRG.111966.6				MSTRG.34232.26				MSTRG.51046.2				MSTRG.93983.1				MSTRG.82131.3				MSTRG.23124.1	MSTRG.89154.1		MSTRG.10572.8
MSTRG.18144.2			MSTRG.32147.2				MSTRG.82337.5				MSTRG.88647.1				MSTRG.7186.3				MSTRG.68638.5				MSTRG.89925.1				MSTRG.81871.1	MSTRG.72811.3		MSTRG.74742.5
MSTRG.6117.2			MSTRG.89424.8				MSTRG.53680.1				MSTRG.120332.2				MSTRG.29083.1				MSTRG.109534.1				MSTRG.96759.2				MSTRG.29222.1	MSTRG.115212.1		MSTRG.86749.1
MSTRG.88808.1			MSTRG.40055.1				MSTRG.73293.1				MSTRG.42007.1				MSTRG.54139.3				MSTRG.78666.11				MSTRG.62926.1				MSTRG.112490.1	MSTRG.113766.3		MSTRG.75903.3
MSTRG.99900.7			MSTRG.57351.1				MSTRG.38791.4				MSTRG.64099.2				MSTRG.60193.2				MSTRG.45804.1				MSTRG.18608.2				MSTRG.62439.2	MSTRG.63628.2		MSTRG.120552.14
MSTRG.5337.5			MSTRG.63775.1				MSTRG.29412.1				MSTRG.4528.1				MSTRG.104960.10				MSTRG.60556.1				MSTRG.77935.1				MSTRG.80397.1	MSTRG.55682.4		MSTRG.74355.1
MSTRG.113654.1			MSTRG.107923.2				MSTRG.102033.1				MSTRG.97281.1				MSTRG.17318.1				MSTRG.48697.1				MSTRG.108476.1				MSTRG.88018.1	MSTRG.115780.1		MSTRG.104374.1
MSTRG.118611.1			MSTRG.39209.2				MSTRG.33019.1				MSTRG.74899.1				MSTRG.27396.6				MSTRG.32452.1				MSTRG.33869.1				MSTRG.91657.2	MSTRG.85652.1		MSTRG.117807.1
MSTRG.53397.9			MSTRG.78527.1				MSTRG.113987.3				MSTRG.78610.1				MSTRG.39748.10				MSTRG.2618.1				MSTRG.19802.1				MSTRG.26759.1	MSTRG.92409.2		MSTRG.121281.11
MSTRG.116488.2			MSTRG.8937.3				MSTRG.116459.4				MSTRG.18252.1				MSTRG.70261.1				MSTRG.91531.2				MSTRG.95314.2				MSTRG.62159.1	MSTRG.117589.3		MSTRG.50867.1
MSTRG.105439.8			MSTRG.94907.1				MSTRG.61148.1				MSTRG.94899.1				MSTRG.91557.1				MSTRG.100120.1				MSTRG.51880.1				MSTRG.86845.4	MSTRG.115485.1		MSTRG.118602.1
MSTRG.103894.3			MSTRG.91405.2				MSTRG.119941.1				MSTRG.120837.1				MSTRG.53292.2				MSTRG.31875.4				MSTRG.85128.1				MSTRG.90358.1	MSTRG.15375.6		MSTRG.17773.1
MSTRG.65448.1			MSTRG.61324.1				MSTRG.124112.5				MSTRG.82073.2				MSTRG.116596.1				MSTRG.112255.1				MSTRG.74802.5				MSTRG.121581.12	MSTRG.21486.10		MSTRG.4304.1
MSTRG.36755.1			MSTRG.16645.2				MSTRG.122006.1				MSTRG.64115.1				MSTRG.117659.1				MSTRG.2386.2				MSTRG.28477.1				MSTRG.20687.1	MSTRG.21953.1		MSTRG.51725.1
MSTRG.99124.1			MSTRG.117233.1				MSTRG.18592.2				MSTRG.84442.5				MSTRG.3760.1				MSTRG.39426.2				MSTRG.81988.3				MSTRG.60834.2	MSTRG.55545.1		MSTRG.78494.1
MSTRG.45162.1			MSTRG.61625.2				MSTRG.97657.1				MSTRG.17990.3				MSTRG.96685.1				MSTRG.105984.1				MSTRG.60531.1				MSTRG.47505.1	MSTRG.30106.1		MSTRG.61641.10
MSTRG.35402.6			MSTRG.115261.2				MSTRG.40425.1				MSTRG.112856.2				MSTRG.119762.6				MSTRG.7424.1				MSTRG.77769.3				MSTRG.104661.2	MSTRG.80869.1		MSTRG.92083.1
MSTRG.77109.1			MSTRG.62095.28				MSTRG.116207.2				MSTRG.22611.1				MSTRG.6557.4				MSTRG.31997.1				MSTRG.122178.1				MSTRG.21810.1	MSTRG.91748.1		MSTRG.49032.4
MSTRG.43144.1			MSTRG.119275.19				MSTRG.68286.2				MSTRG.110665.1				MSTRG.997.1				MSTRG.79975.2				MSTRG.55961.2				MSTRG.84013.1	MSTRG.12605.1		MSTRG.28052.2
MSTRG.44124.12			MSTRG.113122.3				MSTRG.80321.2				MSTRG.60550.1				MSTRG.116749.6				MSTRG.61450.1				MSTRG.120876.1				MSTRG.78514.1	MSTRG.65047.1		MSTRG.108983.2
MSTRG.6088.1			MSTRG.77950.2				MSTRG.19293.1				MSTRG.95529.2				MSTRG.115595.4				MSTRG.107901.1				MSTRG.113954.1				MSTRG.5955.1	MSTRG.23606.2		MSTRG.82087.6
MSTRG.25998.1			MSTRG.39550.1				MSTRG.32964.4				MSTRG.81714.2				MSTRG.9803.1				MSTRG.77904.1				MSTRG.82755.1				MSTRG.61505.4	MSTRG.21486.3		MSTRG.106858.4
MSTRG.64829.4			MSTRG.21963.2				MSTRG.32316.2				MSTRG.57114.1				MSTRG.27745.1				MSTRG.60249.6				MSTRG.52587.1				MSTRG.16355.1	MSTRG.28299.2		MSTRG.106769.7
MSTRG.32169.2			MSTRG.102165.1				MSTRG.36233.1				MSTRG.45574.3				MSTRG.7335.15				MSTRG.45223.1				MSTRG.17974.5				MSTRG.74960.1	MSTRG.76895.3		MSTRG.120310.4
MSTRG.84669.1			MSTRG.111702.1				MSTRG.86713.2				MSTRG.73488.2				MSTRG.1853.1				MSTRG.53571.1				MSTRG.4572.2				MSTRG.28082.1	MSTRG.46197.1		MSTRG.108580.1
MSTRG.38647.1			MSTRG.49037.2				MSTRG.87385.5				MSTRG.115427.1				MSTRG.86864.3				MSTRG.47126.1				MSTRG.41561.2				MSTRG.42434.1	MSTRG.61614.1		MSTRG.95741.1
MSTRG.11757.1			MSTRG.115747.1				MSTRG.70103.1				MSTRG.19171.2				MSTRG.4722.1				MSTRG.101411.1				MSTRG.54808.1				MSTRG.92446.1	MSTRG.61602.2		MSTRG.80077.1
MSTRG.49746.4			MSTRG.14143.2				MSTRG.56223.21				MSTRG.74348.3				MSTRG.111009.1				MSTRG.60988.3				MSTRG.95637.1				MSTRG.55607.2	MSTRG.88282.1		MSTRG.21486.12
MSTRG.53119.2			MSTRG.11563.1				MSTRG.65377.3				MSTRG.11327.3				MSTRG.123609.3				MSTRG.66303.1				MSTRG.84729.11				MSTRG.17025.3	MSTRG.114011.1		MSTRG.75634.1
MSTRG.45702.1			MSTRG.111206.4				MSTRG.65842.1				MSTRG.125845.3				MSTRG.106400.5				MSTRG.124546.7				MSTRG.14363.2				MSTRG.117871.4	MSTRG.12823.1		MSTRG.85371.1
MSTRG.94037.13			MSTRG.109989.2				MSTRG.26745.1				MSTRG.117774.5				MSTRG.29409.1				MSTRG.75019.1				MSTRG.13151.1				MSTRG.120947.1	MSTRG.120516.2		MSTRG.20018.4
MSTRG.120174.7			MSTRG.78582.5				MSTRG.50248.1				MSTRG.17790.3				MSTRG.5298.2				MSTRG.60527.2				MSTRG.105986.4				MSTRG.30802.1	MSTRG.63781.1		MSTRG.46254.1
MSTRG.22253.1			MSTRG.35885.4				MSTRG.46068.2				MSTRG.122868.1				MSTRG.47658.1				MSTRG.82673.1				MSTRG.80336.1				MSTRG.47764.3	MSTRG.6772.2		MSTRG.62398.1
MSTRG.106405.1			MSTRG.57754.1				MSTRG.85970.1				MSTRG.91083.3				MSTRG.62709.3				MSTRG.99497.1				MSTRG.103866.1				MSTRG.19939.1	MSTRG.23374.1		MSTRG.77006.1
MSTRG.18000.2			MSTRG.77737.3				MSTRG.91290.4				MSTRG.1013.3				MSTRG.37147.4				MSTRG.94005.1				MSTRG.41257.3				MSTRG.8674.3	MSTRG.97546.4		MSTRG.113802.1
MSTRG.11532.7			MSTRG.54530.1				MSTRG.40692.2				MSTRG.78478.1				MSTRG.110087.2				MSTRG.121202.1				MSTRG.120455.7				MSTRG.6378.1	MSTRG.109989.1		MSTRG.125416.1
MSTRG.51989.7			MSTRG.8003.1				MSTRG.61101.6				MSTRG.98081.2				MSTRG.71660.9				MSTRG.109212.1				MSTRG.48474.3				MSTRG.42734.1	MSTRG.62393.1		MSTRG.124546.9
MSTRG.45227.2			MSTRG.5061.1				MSTRG.11309.1				MSTRG.581.4				MSTRG.74164.1				MSTRG.60965.1				MSTRG.35427.1				MSTRG.60115.2	MSTRG.20055.1		MSTRG.93137.1
MSTRG.31039.1			MSTRG.70636.1				MSTRG.33169.1				MSTRG.17801.1				MSTRG.76185.2				MSTRG.101449.4				MSTRG.67437.2				MSTRG.52365.1	MSTRG.80867.1		MSTRG.19096.1
MSTRG.23687.1			MSTRG.54170.1				MSTRG.16564.4				MSTRG.28524.1				MSTRG.7715.1				MSTRG.17332.4				MSTRG.9060.1				MSTRG.34358.1	MSTRG.70500.1		MSTRG.95394.2
MSTRG.60758.1			MSTRG.115531.7				MSTRG.11264.8								MSTRG.41087.1				MSTRG.120530.2				MSTRG.102880.1				MSTRG.80423.1	MSTRG.111323.1		MSTRG.5785.1
MSTRG.42192.2			MSTRG.111530.1				MSTRG.10734.1								MSTRG.29622.1				MSTRG.78666.7				MSTRG.49032.31				MSTRG.44908.1	MSTRG.31863.2		MSTRG.105892.5
MSTRG.68922.1			MSTRG.30662.1				MSTRG.39805.5								MSTRG.101281.1				MSTRG.79317.3				MSTRG.124591.1				MSTRG.108301.1	MSTRG.46754.1		MSTRG.55682.6
MSTRG.75029.1			MSTRG.51705.4				MSTRG.124784.5								MSTRG.58788.1				MSTRG.126823.1				MSTRG.118539.1				MSTRG.15076.1	MSTRG.85783.1		MSTRG.56610.2
MSTRG.91925.4			MSTRG.91433.1				MSTRG.76298.1								MSTRG.78547.1				MSTRG.87190.1				MSTRG.13782.3				MSTRG.62153.1	MSTRG.77006.7		MSTRG.49065.1
MSTRG.101446.1			MSTRG.86392.9				MSTRG.108460.1								MSTRG.57832.2				MSTRG.9992.1				MSTRG.39634.1				MSTRG.89336.1	MSTRG.119898.3		MSTRG.99526.1
MSTRG.83750.3			MSTRG.49188.8				MSTRG.91779.2								MSTRG.2524.4				MSTRG.9600.4				MSTRG.22519.1				MSTRG.122714.8	MSTRG.103329.1		MSTRG.77006.2
MSTRG.117553.3			MSTRG.11669.4				MSTRG.8114.1								MSTRG.28573.1				MSTRG.113870.1				MSTRG.34103.2				MSTRG.108093.1	MSTRG.62118.1		MSTRG.61350.4
MSTRG.13849.3			MSTRG.24453.2				MSTRG.109818.1								MSTRG.62820.1				MSTRG.29390.4				MSTRG.50246.1				MSTRG.80156.1	MSTRG.1713.2		MSTRG.71608.2
MSTRG.74941.2			MSTRG.23459.13				MSTRG.79578.22								MSTRG.81385.1				MSTRG.19674.2				MSTRG.95380.2				MSTRG.2250.2	MSTRG.86785.1		MSTRG.65419.1
MSTRG.62312.1			MSTRG.2766.8				MSTRG.54339.2								MSTRG.34588.1				MSTRG.125804.1				MSTRG.115822.1				MSTRG.87393.1	MSTRG.34201.1		MSTRG.125696.1
MSTRG.14871.1			MSTRG.95371.1				MSTRG.57977.13								MSTRG.66037.1				MSTRG.75595.1				MSTRG.107946.1				MSTRG.10289.1	MSTRG.16250.3		MSTRG.113136.1
MSTRG.116824.1			MSTRG.63073.4				MSTRG.76189.2								MSTRG.81460.2				MSTRG.40803.1				MSTRG.47212.2				MSTRG.67331.1	MSTRG.117385.1		MSTRG.97988.5
MSTRG.47323.1			MSTRG.66250.1				MSTRG.87856.1								MSTRG.44234.1				MSTRG.21176.1				MSTRG.68379.1				MSTRG.90422.1	MSTRG.112315.1		MSTRG.124636.1
MSTRG.19859.7			MSTRG.109521.2				MSTRG.106596.1								MSTRG.58752.2				MSTRG.8460.1				MSTRG.57977.12				MSTRG.42055.1	MSTRG.78990.1		MSTRG.41010.2
MSTRG.84277.3			MSTRG.43613.1				MSTRG.77051.2								MSTRG.21681.1				MSTRG.10961.1				MSTRG.27232.5				MSTRG.94255.1	MSTRG.31298.5		MSTRG.63511.1
MSTRG.32873.1			MSTRG.23407.2				MSTRG.104145.2								MSTRG.55376.7				MSTRG.85056.1				MSTRG.10775.1				MSTRG.61902.1	MSTRG.32650.1		MSTRG.28534.1
MSTRG.7806.4			MSTRG.56895.1				MSTRG.41278.2								MSTRG.104640.1				MSTRG.5767.1				MSTRG.26703.12				MSTRG.67573.21	MSTRG.121107.1		MSTRG.68638.11
MSTRG.5369.1			MSTRG.64022.1				MSTRG.53501.2								MSTRG.5323.5				MSTRG.122278.1				MSTRG.50137.1				MSTRG.24559.1	MSTRG.122417.2		MSTRG.32122.3
MSTRG.95311.3			MSTRG.36631.5				MSTRG.50152.1								MSTRG.224.1				MSTRG.109637.1				MSTRG.74581.1				MSTRG.113237.1	MSTRG.45469.2		MSTRG.95314.3
MSTRG.77705.8			MSTRG.33173.1				MSTRG.91125.1								MSTRG.36386.2				MSTRG.20477.2				MSTRG.9969.1				MSTRG.39439.2	MSTRG.47739.1		MSTRG.62256.2
MSTRG.115621.1			MSTRG.33155.4				MSTRG.38028.1								MSTRG.75587.2				MSTRG.10866.1				MSTRG.43723.1				MSTRG.24948.1	MSTRG.81158.2		MSTRG.124469.1
MSTRG.101233.2			MSTRG.96724.1				MSTRG.80293.1								MSTRG.120386.16				MSTRG.65586.3				MSTRG.15606.1				MSTRG.53273.1	MSTRG.35132.1		MSTRG.51008.1
MSTRG.75712.2			MSTRG.71212.3				MSTRG.108814.1								MSTRG.103009.1				MSTRG.47349.7				MSTRG.33311.6				MSTRG.56505.2	MSTRG.122340.1		MSTRG.4186.1
MSTRG.31188.5			MSTRG.83186.1				MSTRG.80433.2								MSTRG.15565.4				MSTRG.72746.3				MSTRG.41998.1				MSTRG.38993.1	MSTRG.11134.1		MSTRG.73789.1
MSTRG.74805.4			MSTRG.88937.1				MSTRG.117056.3								MSTRG.109521.1				MSTRG.83434.1				MSTRG.788.8				MSTRG.16905.1	MSTRG.36229.1		MSTRG.75977.12
MSTRG.57082.3			MSTRG.41594.1				MSTRG.74974.5								MSTRG.20038.2				MSTRG.89430.1				MSTRG.120879.1				MSTRG.58193.1	MSTRG.49502.4		MSTRG.14993.1
MSTRG.115915.3			MSTRG.32167.1				MSTRG.71661.1								MSTRG.58847.2				MSTRG.67564.2				MSTRG.75616.8				MSTRG.99102.1	MSTRG.96019.1		MSTRG.82140.6
MSTRG.97824.3			MSTRG.50170.15				MSTRG.1156.6								MSTRG.38208.2				MSTRG.59133.2				MSTRG.30782.1				MSTRG.111376.2	MSTRG.98057.1		MSTRG.9438.1
MSTRG.42456.4			MSTRG.68752.5				MSTRG.50995.4								MSTRG.111472.1				MSTRG.117339.5				MSTRG.44993.1				MSTRG.6535.1	MSTRG.14237.6		MSTRG.68262.1
MSTRG.50169.1			MSTRG.61882.1				MSTRG.3367.4								MSTRG.105403.1				MSTRG.30177.1				MSTRG.18975.5				MSTRG.2787.21	MSTRG.48025.20		MSTRG.117821.1
MSTRG.46983.9			MSTRG.43780.1				MSTRG.17031.1								MSTRG.8575.1				MSTRG.30150.1				MSTRG.3490.1				MSTRG.121580.2	MSTRG.50417.2		MSTRG.89342.1
MSTRG.106769.11			MSTRG.74504.1				MSTRG.62928.1								MSTRG.32674.1				MSTRG.37253.1				MSTRG.88332.1				MSTRG.2495.1	MSTRG.52680.5		MSTRG.1297.1
MSTRG.110414.1			MSTRG.32441.18				MSTRG.94036.1								MSTRG.85562.9				MSTRG.50734.3				MSTRG.15751.1				MSTRG.50330.1	MSTRG.93904.3		MSTRG.21006.1
MSTRG.70222.2			MSTRG.26604.1				MSTRG.8055.3								MSTRG.29249.2				MSTRG.37202.1				MSTRG.83611.5				MSTRG.100347.1	MSTRG.37900.1		MSTRG.80461.1
MSTRG.112023.3			MSTRG.31441.6				MSTRG.51160.3								MSTRG.68598.1				MSTRG.32132.4				MSTRG.787.24				MSTRG.22755.1	MSTRG.60922.5		MSTRG.3383.1
MSTRG.64211.4			MSTRG.82341.1				MSTRG.5923.9								MSTRG.90156.1				MSTRG.87661.2				MSTRG.99145.1				MSTRG.48384.1	MSTRG.98886.2		MSTRG.105894.1
MSTRG.34995.7			MSTRG.85070.3				MSTRG.18079.1								MSTRG.17105.2				MSTRG.125552.3				MSTRG.42580.3				MSTRG.82087.3	MSTRG.21486.7		MSTRG.96705.1
MSTRG.79501.1			MSTRG.860.1				MSTRG.84310.1								MSTRG.8457.1				MSTRG.81295.6				MSTRG.17187.1				MSTRG.106689.1	MSTRG.79032.1		MSTRG.119448.1
MSTRG.51717.1			MSTRG.24245.4				MSTRG.90977.1								MSTRG.40639.2				MSTRG.122798.1				MSTRG.60094.1				MSTRG.22237.1	MSTRG.105070.1		MSTRG.13594.1
MSTRG.22100.15			MSTRG.29356.1				MSTRG.106904.1								MSTRG.91060.1				MSTRG.55444.6				MSTRG.62826.3				MSTRG.105143.1	MSTRG.42974.1		MSTRG.8641.1
MSTRG.24605.2			MSTRG.36844.4				MSTRG.60423.4								MSTRG.122079.1				MSTRG.80105.1				MSTRG.788.7				MSTRG.33184.1	MSTRG.53703.5		MSTRG.75235.3
MSTRG.28375.2			MSTRG.2217.1				MSTRG.1954.1								MSTRG.79251.3				MSTRG.71703.1				MSTRG.330.8				MSTRG.22307.1	MSTRG.60249.8		MSTRG.9291.1
MSTRG.50490.3			MSTRG.85239.3				MSTRG.73123.1								MSTRG.14040.1				MSTRG.100002.2				MSTRG.684.1				MSTRG.68010.1	MSTRG.108786.4		MSTRG.3421.2
MSTRG.42729.19			MSTRG.65310.3				MSTRG.89347.2								MSTRG.496.1				MSTRG.4207.2				MSTRG.38820.29				MSTRG.1113.5	MSTRG.101553.2		MSTRG.108983.3
MSTRG.80442.4			MSTRG.74220.6				MSTRG.46475.1								MSTRG.36710.2				MSTRG.90681.2				MSTRG.36576.1				MSTRG.96598.1	MSTRG.58440.4		MSTRG.40713.1
MSTRG.44126.1			MSTRG.122881.6				MSTRG.5089.6								MSTRG.8256.5				MSTRG.83833.2				MSTRG.105091.1				MSTRG.33841.2	MSTRG.55638.1		MSTRG.8014.1
MSTRG.112034.2			MSTRG.45516.2				MSTRG.97482.2								MSTRG.60210.2				MSTRG.46913.1				MSTRG.16082.2				MSTRG.91317.1	MSTRG.55718.1		MSTRG.50029.1
MSTRG.48089.1			MSTRG.90073.1				MSTRG.5649.1								MSTRG.77017.3				MSTRG.123313.3				MSTRG.23622.1				MSTRG.65342.1	MSTRG.96261.1		MSTRG.73225.1
MSTRG.122044.3			MSTRG.3012.1				MSTRG.15576.1								MSTRG.54988.1				MSTRG.4352.5				MSTRG.78091.2				MSTRG.113772.1	MSTRG.10914.2		MSTRG.121791.1
MSTRG.102459.4			MSTRG.82463.1				MSTRG.98473.1								MSTRG.94645.2				MSTRG.94957.2				MSTRG.114017.1				MSTRG.113855.1	MSTRG.46645.2		MSTRG.45909.3
MSTRG.60297.21			MSTRG.38656.1				MSTRG.110534.4								MSTRG.98068.1				MSTRG.87072.1				MSTRG.58197.1				MSTRG.84746.1	MSTRG.82087.8		MSTRG.84454.1
MSTRG.76258.1			MSTRG.53813.1				MSTRG.113310.2								MSTRG.72778.27				MSTRG.49375.2				MSTRG.899.1				MSTRG.68867.1	MSTRG.92187.1		MSTRG.13134.1
MSTRG.102601.2			MSTRG.10755.1				MSTRG.16327.1								MSTRG.34155.1				MSTRG.102296.1				MSTRG.65905.1				MSTRG.55453.1	MSTRG.115833.1		MSTRG.52917.1
MSTRG.124463.3			MSTRG.74654.5				MSTRG.112053.1								MSTRG.41264.1				MSTRG.43024.2				MSTRG.43408.1				MSTRG.38515.1	MSTRG.96182.1		MSTRG.55982.3
MSTRG.9567.1			MSTRG.82094.2				MSTRG.109810.7								MSTRG.94789.2				MSTRG.77436.1				MSTRG.103504.2				MSTRG.57596.5	MSTRG.5199.1		MSTRG.114673.1
MSTRG.25999.3			MSTRG.12173.2				MSTRG.89997.1								MSTRG.47405.6				MSTRG.11642.1				MSTRG.120897.25				MSTRG.51329.1	MSTRG.72583.4		MSTRG.65586.7
MSTRG.115587.5			MSTRG.52742.1				MSTRG.63634.10								MSTRG.124117.1				MSTRG.102063.8				MSTRG.32871.1				MSTRG.97796.1	MSTRG.29918.1		MSTRG.49198.5
MSTRG.53346.4			MSTRG.96303.5				MSTRG.36415.8								MSTRG.29071.1				MSTRG.91797.1				MSTRG.110279.1				MSTRG.64575.3	MSTRG.88345.11		MSTRG.52331.1
MSTRG.62875.2			MSTRG.112833.3				MSTRG.26939.2								MSTRG.53276.1				MSTRG.82546.1				MSTRG.76527.1				MSTRG.732.1	MSTRG.94635.2		MSTRG.40452.1
MSTRG.87479.3			MSTRG.40322.2				MSTRG.8544.1								MSTRG.92361.1				MSTRG.44721.1				MSTRG.683.1				MSTRG.75279.1	MSTRG.106854.1		MSTRG.99900.16
MSTRG.80462.2			MSTRG.41100.1				MSTRG.92033.1								MSTRG.25650.1				MSTRG.17592.1				MSTRG.123803.8				MSTRG.92839.1	MSTRG.14733.2		MSTRG.94752.1
MSTRG.84045.1			MSTRG.52483.1				MSTRG.53332.7								MSTRG.97789.1				MSTRG.80695.1				MSTRG.92610.2				MSTRG.124990.1	MSTRG.25630.1		MSTRG.77006.9
MSTRG.16928.3			MSTRG.39112.4				MSTRG.122845.1								MSTRG.31944.3				MSTRG.9734.1				MSTRG.70245.4				MSTRG.33754.1	MSTRG.46305.1		MSTRG.120087.3
MSTRG.22631.1			MSTRG.95167.1				MSTRG.110409.1								MSTRG.46553.20				MSTRG.28747.3				MSTRG.104077.2				MSTRG.62137.1	MSTRG.74505.1		MSTRG.20352.8
MSTRG.22482.3			MSTRG.47417.2				MSTRG.36954.1								MSTRG.22377.2				MSTRG.29622.4				MSTRG.107625.6				MSTRG.40852.1	MSTRG.114011.3		MSTRG.91788.1
MSTRG.115469.1			MSTRG.58191.9				MSTRG.23528.1								MSTRG.122816.1				MSTRG.56341.1				MSTRG.35649.4				MSTRG.26634.15	MSTRG.51332.2		MSTRG.4142.1
MSTRG.124228.3			MSTRG.86925.2				MSTRG.2519.2								MSTRG.93727.4				MSTRG.106543.1				MSTRG.25721.1				MSTRG.60140.1	MSTRG.49590.1		MSTRG.55982.1
MSTRG.67266.3			MSTRG.123298.1				MSTRG.88127.1								MSTRG.15550.3				MSTRG.95887.1				MSTRG.8774.1				MSTRG.106107.1	MSTRG.16645.1		MSTRG.126802.1
MSTRG.109332.1			MSTRG.23539.1				MSTRG.31912.17								MSTRG.71842.1				MSTRG.84500.1				MSTRG.14932.3				MSTRG.14038.2	MSTRG.31512.3		MSTRG.1877.1
MSTRG.75306.3			MSTRG.56492.2				MSTRG.63112.4								MSTRG.55101.1				MSTRG.81261.1				MSTRG.14899.1				MSTRG.33901.1	MSTRG.62203.1		MSTRG.126370.1
MSTRG.98490.4			MSTRG.8473.1				MSTRG.56778.1								MSTRG.52821.2				MSTRG.11516.5				MSTRG.117938.1				MSTRG.109523.37	MSTRG.31455.21		MSTRG.1402.1
MSTRG.118597.1			MSTRG.70340.1				MSTRG.5923.16								MSTRG.4317.1				MSTRG.104356.1				MSTRG.20707.1				MSTRG.86508.1	MSTRG.33299.1		MSTRG.2722.2
MSTRG.79130.15			MSTRG.32840.5				MSTRG.58100.1								MSTRG.70694.1				MSTRG.42375.1				MSTRG.110416.2				MSTRG.48380.2	MSTRG.96725.1		MSTRG.83391.16
MSTRG.71098.10			MSTRG.92446.3				MSTRG.110259.4								MSTRG.28961.1				MSTRG.100646.1				MSTRG.60267.1				MSTRG.56896.1	MSTRG.1153.2		MSTRG.24264.1
MSTRG.77109.2			MSTRG.58000.1				MSTRG.60146.1								MSTRG.100368.4				MSTRG.118796.1				MSTRG.110925.1				MSTRG.82082.1	MSTRG.122251.1		MSTRG.119827.3
MSTRG.112777.1			MSTRG.44863.5				MSTRG.11622.2								MSTRG.100527.1				MSTRG.114525.2				MSTRG.64922.1				MSTRG.82303.1	MSTRG.56384.1		MSTRG.73086.1
MSTRG.44556.1			MSTRG.33808.1				MSTRG.64426.4								MSTRG.45488.1				MSTRG.51005.1				MSTRG.48711.1				MSTRG.120513.1	MSTRG.63628.1		MSTRG.102145.2
MSTRG.86101.1			MSTRG.1406.1				MSTRG.10764.1								MSTRG.58543.1				MSTRG.40218.2				MSTRG.59758.2				MSTRG.111080.2	MSTRG.14103.1		MSTRG.61641.14
MSTRG.27230.10			MSTRG.22422.3				MSTRG.37463.8								MSTRG.28807.1				MSTRG.89338.1				MSTRG.34250.1				MSTRG.122513.1	MSTRG.16682.1		MSTRG.96410.1
MSTRG.32739.2			MSTRG.20874.2				MSTRG.107755.2								MSTRG.52067.1				MSTRG.109662.1				MSTRG.70634.3				MSTRG.68223.20	MSTRG.65726.1		MSTRG.46523.1
MSTRG.101481.5			MSTRG.3392.2				MSTRG.72203.2								MSTRG.41494.4				MSTRG.3978.1				MSTRG.120997.2				MSTRG.81536.1	MSTRG.61371.1		MSTRG.93196.1
MSTRG.22144.5			MSTRG.79577.1				MSTRG.42460.1								MSTRG.22347.1				MSTRG.30556.1				MSTRG.123214.3				MSTRG.78976.2	MSTRG.71969.1		MSTRG.5603.1
MSTRG.56040.8			MSTRG.88665.1				MSTRG.99076.1								MSTRG.118136.1				MSTRG.18672.1				MSTRG.86936.1				MSTRG.108012.2	MSTRG.44124.11		MSTRG.126223.2
MSTRG.114095.1			MSTRG.90511.2				MSTRG.104734.5								MSTRG.49527.4				MSTRG.64950.1				MSTRG.90775.1				MSTRG.123465.1	MSTRG.30436.5		MSTRG.74744.3
MSTRG.30310.2			MSTRG.62095.15				MSTRG.123139.1								MSTRG.91026.1				MSTRG.94716.1				MSTRG.2994.3				MSTRG.76396.1	MSTRG.35724.1		MSTRG.11789.1
MSTRG.115565.7			MSTRG.2504.1				MSTRG.76171.1								MSTRG.29966.3				MSTRG.62905.1				MSTRG.118590.14				MSTRG.116192.1	MSTRG.25928.1		MSTRG.104768.1
MSTRG.104301.10			MSTRG.76239.5				MSTRG.13671.9								MSTRG.71704.1				MSTRG.89185.1				MSTRG.75797.27				MSTRG.56928.1	MSTRG.109789.1		MSTRG.18204.1
MSTRG.54516.4			MSTRG.16304.1				MSTRG.90469.1								MSTRG.32530.1				MSTRG.15295.4				MSTRG.3941.1				MSTRG.51294.1	MSTRG.113122.4		MSTRG.6376.1
MSTRG.49686.6			MSTRG.24802.2				MSTRG.37063.7								MSTRG.36039.1				MSTRG.80379.1				MSTRG.11201.1				MSTRG.7812.4	MSTRG.8856.4		MSTRG.45284.1
MSTRG.84718.9			MSTRG.52599.9				MSTRG.106174.2								MSTRG.84404.1				MSTRG.44109.2				MSTRG.116155.2				MSTRG.92326.1	MSTRG.88281.1		MSTRG.91138.1
MSTRG.9869.2			MSTRG.24541.2				MSTRG.52263.2								MSTRG.122561.3				MSTRG.89816.1				MSTRG.44694.1				MSTRG.64428.1	MSTRG.86553.4		MSTRG.94943.4
MSTRG.71192.4			MSTRG.126196.2				MSTRG.20775.3								MSTRG.36292.1				MSTRG.51872.2				MSTRG.62581.1				MSTRG.67573.16	MSTRG.84120.4		MSTRG.87248.1
MSTRG.46349.1			MSTRG.96222.4				MSTRG.7075.2								MSTRG.81706.1				MSTRG.18368.3				MSTRG.39519.1				MSTRG.44625.1	MSTRG.67807.3		MSTRG.87112.1
MSTRG.57943.1			MSTRG.59717.1				MSTRG.6918.2								MSTRG.103471.3				MSTRG.76908.9				MSTRG.87615.5				MSTRG.110047.1	MSTRG.97548.1		MSTRG.121082.13
MSTRG.117417.3			MSTRG.51233.2				MSTRG.15474.6								MSTRG.33394.2				MSTRG.82143.5				MSTRG.64933.1				MSTRG.10170.1	MSTRG.3841.1		MSTRG.31388.2
MSTRG.116565.10			MSTRG.73627.1				MSTRG.25767.1								MSTRG.117307.1				MSTRG.120554.1				MSTRG.15021.1				MSTRG.107761.1	MSTRG.109474.2		MSTRG.59124.1
MSTRG.83420.1			MSTRG.73242.3				MSTRG.79067.1								MSTRG.35992.2				MSTRG.78846.1				MSTRG.85815.1				MSTRG.62958.1	MSTRG.116419.1		MSTRG.42809.1
MSTRG.126909.2			MSTRG.56749.2				MSTRG.84899.12								MSTRG.23459.4				MSTRG.96435.2				MSTRG.18488.2				MSTRG.10185.4	MSTRG.110150.1		MSTRG.113197.1
MSTRG.45481.1			MSTRG.28101.2				MSTRG.81639.10								MSTRG.101959.19				MSTRG.91685.2				MSTRG.118458.1				MSTRG.50803.4	MSTRG.90327.1		MSTRG.47259.1
MSTRG.9748.3			MSTRG.114700.1				MSTRG.120522.4								MSTRG.491.1				MSTRG.64020.2				MSTRG.123803.7				MSTRG.47726.1	MSTRG.95173.19		MSTRG.55623.1
MSTRG.59063.1			MSTRG.3367.3				MSTRG.56618.1								MSTRG.95161.1				MSTRG.87524.1				MSTRG.119655.2				MSTRG.7604.1	MSTRG.109364.1		MSTRG.54538.1
MSTRG.91440.3			MSTRG.84389.1				MSTRG.39117.1								MSTRG.98683.7				MSTRG.8314.3				MSTRG.120976.5				MSTRG.111653.3	MSTRG.53324.1		MSTRG.113614.1
MSTRG.67648.1			MSTRG.67064.2				MSTRG.104977.1								MSTRG.17596.2				MSTRG.9475.1				MSTRG.14593.1				MSTRG.48803.1	MSTRG.33841.1		MSTRG.14741.1
MSTRG.82571.14			MSTRG.76187.3				MSTRG.36397.3								MSTRG.13100.1				MSTRG.76379.2				MSTRG.92963.1				MSTRG.53571.2	MSTRG.102953.9		MSTRG.88662.1
MSTRG.51062.1			MSTRG.125979.2				MSTRG.41324.1								MSTRG.107395.1				MSTRG.19879.1				MSTRG.95793.1				MSTRG.957.1	MSTRG.56926.1		MSTRG.3555.1
MSTRG.36035.1			MSTRG.33001.1				MSTRG.109601.4								MSTRG.112146.1				MSTRG.118549.1				MSTRG.60297.12				MSTRG.117314.2	MSTRG.120241.1		MSTRG.33936.1
MSTRG.87182.1			MSTRG.105072.4				MSTRG.88231.2								MSTRG.65521.1				MSTRG.33744.2				MSTRG.86625.1				MSTRG.92922.2	MSTRG.109673.5		MSTRG.96591.2
MSTRG.120913.1			MSTRG.13967.2				MSTRG.56665.2								MSTRG.94498.10				MSTRG.118225.2				MSTRG.85562.11				MSTRG.38571.1	MSTRG.60367.1		MSTRG.11925.14
MSTRG.10758.4			MSTRG.14946.5				MSTRG.7007.1								MSTRG.32556.4				MSTRG.9465.1				MSTRG.96207.2				MSTRG.109231.3	MSTRG.44196.1		MSTRG.108197.1
MSTRG.26430.1			MSTRG.100105.1				MSTRG.58049.4								MSTRG.52204.1				MSTRG.43198.1				MSTRG.105782.2				MSTRG.72998.4	MSTRG.7954.1		MSTRG.21486.9
MSTRG.121581.10			MSTRG.21146.2				MSTRG.118604.1								MSTRG.66274.1				MSTRG.3222.1				MSTRG.14782.1				MSTRG.14185.7	MSTRG.74900.1		MSTRG.87419.1
MSTRG.44748.2			MSTRG.113588.4				MSTRG.98379.4								MSTRG.16216.1				MSTRG.76248.3				MSTRG.60460.1				MSTRG.109895.1	MSTRG.125213.1		MSTRG.12032.2
MSTRG.25355.1			MSTRG.102516.1				MSTRG.105095.5								MSTRG.66631.1				MSTRG.16729.1				MSTRG.73381.7				MSTRG.73012.1	MSTRG.88396.1		MSTRG.82140.5
MSTRG.41087.8			MSTRG.12245.1				MSTRG.58100.7								MSTRG.73138.1				MSTRG.29812.1				MSTRG.36022.1				MSTRG.106093.1	MSTRG.54178.1		MSTRG.30310.1
MSTRG.47004.1			MSTRG.87383.2				MSTRG.42758.1								MSTRG.100869.1				MSTRG.78164.1				MSTRG.109956.1				MSTRG.3325.1	MSTRG.26291.1		MSTRG.1713.1
MSTRG.21154.2			MSTRG.21574.1				MSTRG.1903.7								MSTRG.78318.4				MSTRG.89126.1				MSTRG.97213.5				MSTRG.126599.1	MSTRG.91881.3		MSTRG.4531.1
MSTRG.33815.1			MSTRG.105322.2				MSTRG.5898.1								MSTRG.122147.4				MSTRG.11585.1				MSTRG.107656.2				MSTRG.9438.4	MSTRG.22607.1		MSTRG.123743.1
MSTRG.56223.14			MSTRG.28007.2				MSTRG.49197.1								MSTRG.98951.5				MSTRG.86927.2				MSTRG.108398.6				MSTRG.55585.1	MSTRG.120053.1		MSTRG.52191.1
MSTRG.57416.3			MSTRG.86266.4				MSTRG.90047.2								MSTRG.105242.4				MSTRG.112755.2				MSTRG.80363.9				MSTRG.10836.1	MSTRG.2292.1		MSTRG.10138.1
MSTRG.120716.14			MSTRG.58301.1				MSTRG.94027.4								MSTRG.53003.9				MSTRG.71739.1				MSTRG.32047.1				MSTRG.123954.1	MSTRG.12604.9		MSTRG.83192.1
MSTRG.60450.1			MSTRG.123647.1				MSTRG.9518.1								MSTRG.19777.1				MSTRG.27521.1				MSTRG.690.8				MSTRG.95664.1	MSTRG.32634.6		MSTRG.17261.4
MSTRG.60769.5			MSTRG.27812.9				MSTRG.12933.5								MSTRG.38158.1				MSTRG.31358.3				MSTRG.80551.3				MSTRG.121456.6	MSTRG.73790.1		MSTRG.37729.1
MSTRG.101520.1			MSTRG.117814.1				MSTRG.101205.1								MSTRG.95596.1				MSTRG.101354.1				MSTRG.29442.3				MSTRG.16429.1	MSTRG.66010.2		MSTRG.52137.1
MSTRG.92391.1			MSTRG.32441.16				MSTRG.10199.1								MSTRG.123394.3				MSTRG.97260.1				MSTRG.88347.1				MSTRG.43749.1	MSTRG.98706.1		MSTRG.52603.2
MSTRG.93780.1			MSTRG.50090.2				MSTRG.111502.2								MSTRG.2814.1				MSTRG.26040.2				MSTRG.48808.2				MSTRG.63196.3	MSTRG.11814.2		MSTRG.82385.1
MSTRG.14840.1			MSTRG.75177.10				MSTRG.88722.1								MSTRG.7848.2				MSTRG.76401.1				MSTRG.83486.1				MSTRG.103185.3	MSTRG.52144.3		MSTRG.66061.1
MSTRG.66354.1			MSTRG.2624.10				MSTRG.66520.28								MSTRG.110539.1				MSTRG.51872.4				MSTRG.45533.1				MSTRG.36355.1	MSTRG.60297.31		MSTRG.57770.1
MSTRG.43605.2			MSTRG.76776.9				MSTRG.54936.4								MSTRG.103019.1				MSTRG.90921.1				MSTRG.88002.2				MSTRG.22063.1	MSTRG.89410.1		MSTRG.101553.1
MSTRG.97148.2			MSTRG.105419.4				MSTRG.41368.2								MSTRG.47115.1				MSTRG.100368.3				MSTRG.89332.2				MSTRG.64109.1	MSTRG.6700.1		MSTRG.59564.3
MSTRG.109684.1			MSTRG.76431.1				MSTRG.119675.1								MSTRG.39414.1				MSTRG.50323.1				MSTRG.122107.3				MSTRG.87638.1	MSTRG.119590.1		MSTRG.33972.5
MSTRG.122045.1			MSTRG.115616.8				MSTRG.119244.7								MSTRG.50342.1				MSTRG.33291.2				MSTRG.75495.1				MSTRG.29864.1	MSTRG.3747.1		MSTRG.37086.4
MSTRG.57858.5			MSTRG.77557.5				MSTRG.51428.2								MSTRG.110130.1				MSTRG.120087.1				MSTRG.92373.1				MSTRG.68415.2	MSTRG.33326.2		MSTRG.36433.1
MSTRG.23054.2			MSTRG.114012.2				MSTRG.11077.6								MSTRG.36828.1				MSTRG.52140.1				MSTRG.108771.1				MSTRG.75580.2	MSTRG.29136.1		MSTRG.39224.7
MSTRG.42320.1			MSTRG.42468.1				MSTRG.79092.12								MSTRG.90522.5				MSTRG.71660.4				MSTRG.2137.2				MSTRG.113518.7	MSTRG.120857.1		MSTRG.56610.1
MSTRG.43550.6			MSTRG.23265.1				MSTRG.35310.1								MSTRG.25438.1				MSTRG.79414.7				MSTRG.64532.1				MSTRG.15117.1	MSTRG.69827.1		MSTRG.74345.2
MSTRG.74871.1			MSTRG.63763.7				MSTRG.52876.2								MSTRG.115560.1				MSTRG.27117.1				MSTRG.116307.1				MSTRG.17962.1	MSTRG.106972.1		MSTRG.121521.2
MSTRG.22629.1			MSTRG.1193.2				MSTRG.28285.1								MSTRG.51681.2				MSTRG.68924.1				MSTRG.36396.3				MSTRG.31680.8	MSTRG.26471.1		MSTRG.85788.1
MSTRG.107382.2			MSTRG.35022.6				MSTRG.121330.1								MSTRG.24500.1				MSTRG.118462.1				MSTRG.52269.1				MSTRG.86392.5	MSTRG.120529.1		MSTRG.9045.2
MSTRG.11229.2			MSTRG.33551.1				MSTRG.68352.1								MSTRG.25114.1				MSTRG.50411.8				MSTRG.16597.1				MSTRG.39273.2	MSTRG.61641.12		MSTRG.10482.1
MSTRG.23738.3			MSTRG.27860.1				MSTRG.76172.1								MSTRG.41801.2				MSTRG.20352.7				MSTRG.27005.1				MSTRG.104217.1	MSTRG.120258.1		MSTRG.43835.1
MSTRG.57333.2			MSTRG.50578.4				MSTRG.89990.4								MSTRG.63416.1				MSTRG.85695.1				MSTRG.9709.2				MSTRG.3397.3	MSTRG.32290.1		MSTRG.32061.3
MSTRG.81555.7			MSTRG.104089.1				MSTRG.61917.1								MSTRG.2729.1				MSTRG.40909.8				MSTRG.22404.1				MSTRG.89524.1	MSTRG.41487.2		MSTRG.104952.1
MSTRG.41075.1			MSTRG.120712.1				MSTRG.11931.1								MSTRG.66592.2				MSTRG.50994.4				MSTRG.61058.1				MSTRG.78335.1	MSTRG.94636.1		MSTRG.125173.1
MSTRG.41087.5			MSTRG.7434.3				MSTRG.43353.9								MSTRG.11484.1				MSTRG.40636.1				MSTRG.101171.1				MSTRG.24368.1	MSTRG.75977.11		MSTRG.70566.10
MSTRG.64198.1			MSTRG.68998.2				MSTRG.18315.1								MSTRG.11490.1				MSTRG.67559.1				MSTRG.65860.2				MSTRG.62258.1	MSTRG.30819.1		MSTRG.861.1
MSTRG.13572.4			MSTRG.103836.2				MSTRG.37148.1								MSTRG.103056.4				MSTRG.13859.2				MSTRG.40253.1				MSTRG.14909.9	MSTRG.26815.2		MSTRG.4939.3
MSTRG.66198.1			MSTRG.18158.1				MSTRG.99547.1								MSTRG.99692.1				MSTRG.30297.1				MSTRG.113998.1				MSTRG.89916.2	MSTRG.118573.1		MSTRG.1445.1
MSTRG.55603.4			MSTRG.122911.2				MSTRG.99054.2								MSTRG.83107.1				MSTRG.100328.1				MSTRG.50708.1				MSTRG.65004.1	MSTRG.70216.1		MSTRG.85562.1
MSTRG.29726.7			MSTRG.88074.2				MSTRG.70406.1								MSTRG.94306.1				MSTRG.10542.1				MSTRG.38516.2				MSTRG.4700.1	MSTRG.56262.1		MSTRG.68814.1
MSTRG.18387.2			MSTRG.19307.1				MSTRG.38737.2								MSTRG.53327.1				MSTRG.68993.7				MSTRG.87360.5				MSTRG.22596.1	MSTRG.39032.8		MSTRG.23374.2
MSTRG.109447.3			MSTRG.78139.4				MSTRG.52599.2								MSTRG.36019.2				MSTRG.105255.2				MSTRG.96772.6				MSTRG.8812.1	MSTRG.46734.13		MSTRG.25068.2
MSTRG.9807.1			MSTRG.22200.2				MSTRG.99292.1								MSTRG.99565.2				MSTRG.118484.1				MSTRG.48181.1				MSTRG.83968.1	MSTRG.62095.4		MSTRG.58518.1
MSTRG.124228.4			MSTRG.38765.1				MSTRG.111588.1								MSTRG.19033.2				MSTRG.71458.5				MSTRG.52341.3				MSTRG.103838.1	MSTRG.114197.1		MSTRG.85409.1
MSTRG.122574.1			MSTRG.53262.1				MSTRG.45701.3								MSTRG.118812.1				MSTRG.38185.2				MSTRG.91712.1				MSTRG.92446.2	MSTRG.89307.1		MSTRG.58188.2
MSTRG.30803.1			MSTRG.57094.7				MSTRG.107179.14								MSTRG.58697.4				MSTRG.29121.1				MSTRG.78879.1				MSTRG.22936.1	MSTRG.82310.3		MSTRG.89114.1
MSTRG.82601.1			MSTRG.94661.4				MSTRG.112193.2								MSTRG.50467.4				MSTRG.124967.1				MSTRG.44165.1				MSTRG.103167.1	MSTRG.87128.10		MSTRG.41314.1
MSTRG.55682.2			MSTRG.117794.1				MSTRG.104022.1								MSTRG.1193.3				MSTRG.88929.1				MSTRG.89004.3				MSTRG.102025.3	MSTRG.106633.1		MSTRG.15369.5
MSTRG.20638.4			MSTRG.38880.2				MSTRG.120682.3								MSTRG.42002.2				MSTRG.114302.4				MSTRG.90531.1				MSTRG.22404.2	MSTRG.27787.1		MSTRG.46260.4
MSTRG.55677.1			MSTRG.5787.2				MSTRG.59672.5								MSTRG.121227.3				MSTRG.123724.2				MSTRG.57977.19				MSTRG.87268.1	MSTRG.24453.3		MSTRG.7247.1
MSTRG.39071.21			MSTRG.112877.5				MSTRG.18554.1								MSTRG.45472.1				MSTRG.59250.1				MSTRG.78098.1				MSTRG.114575.1	MSTRG.9098.1		MSTRG.20415.2
MSTRG.94119.1			MSTRG.125789.4				MSTRG.19746.1								MSTRG.98678.1				MSTRG.65529.1				MSTRG.122178.3				MSTRG.35631.3	MSTRG.62095.22		MSTRG.17974.4
MSTRG.15943.5			MSTRG.106141.1				MSTRG.967.11								MSTRG.45527.1				MSTRG.111109.1				MSTRG.103747.1				MSTRG.46633.3	MSTRG.104870.1		MSTRG.57217.1
MSTRG.60409.1			MSTRG.124463.1				MSTRG.18178.2								MSTRG.36084.1				MSTRG.55634.3				MSTRG.110453.1				MSTRG.118132.3	MSTRG.34406.4		MSTRG.58389.1
MSTRG.84725.1			MSTRG.110701.1				MSTRG.32657.2								MSTRG.64004.5				MSTRG.66592.1				MSTRG.116680.1				MSTRG.109120.1	MSTRG.94032.2		MSTRG.81059.1
MSTRG.27803.13			MSTRG.6658.2				MSTRG.3992.2								MSTRG.124471.1				MSTRG.37387.2				MSTRG.15048.4				MSTRG.118225.3	MSTRG.72450.1		MSTRG.102745.1
MSTRG.81081.1			MSTRG.81205.1				MSTRG.11431.2								MSTRG.23712.1				MSTRG.3078.1				MSTRG.27941.1				MSTRG.6366.1	MSTRG.29506.2		MSTRG.72896.2
MSTRG.117205.1			MSTRG.14449.1				MSTRG.95885.2								MSTRG.105318.3				MSTRG.114850.2				MSTRG.83768.1				MSTRG.74462.1	MSTRG.61602.1		MSTRG.92135.1
MSTRG.85438.12			MSTRG.44982.4				MSTRG.85912.1								MSTRG.124063.2				MSTRG.20492.1				MSTRG.22748.1				MSTRG.108105.1	MSTRG.78088.1		MSTRG.453.1
MSTRG.44924.2			MSTRG.60939.2				MSTRG.69000.1								MSTRG.35270.1				MSTRG.74321.3				MSTRG.102970.1				MSTRG.16602.1	MSTRG.95598.1		MSTRG.81295.5
MSTRG.92637.2			MSTRG.33675.2				MSTRG.84701.10								MSTRG.86132.1				MSTRG.91445.1				MSTRG.123803.2				MSTRG.107660.1	MSTRG.89280.2		MSTRG.87032.1
MSTRG.31671.5			MSTRG.88853.1				MSTRG.53501.1								MSTRG.111477.1				MSTRG.87933.1				MSTRG.27454.4				MSTRG.120899.1	MSTRG.91834.1		MSTRG.107433.1
MSTRG.58715.13			MSTRG.11506.1				MSTRG.35282.1								MSTRG.7722.2				MSTRG.82889.1				MSTRG.82055.2				MSTRG.49068.1	MSTRG.119360.1		MSTRG.113065.2
MSTRG.30975.2			MSTRG.109152.4				MSTRG.61872.5								MSTRG.53547.1				MSTRG.54418.2				MSTRG.53703.2				MSTRG.33154.1	MSTRG.314.1		MSTRG.2554.2
MSTRG.63290.3			MSTRG.77303.4				MSTRG.24643.5								MSTRG.81884.1				MSTRG.115170.1				MSTRG.116761.1				MSTRG.58651.1	MSTRG.80312.1		MSTRG.121077.2
MSTRG.9322.1			MSTRG.92031.6				MSTRG.66370.3								MSTRG.38109.1				MSTRG.29750.2				MSTRG.34406.3				MSTRG.95712.1	MSTRG.93914.7		MSTRG.44703.1
MSTRG.38903.1			MSTRG.57977.20				MSTRG.37916.5								MSTRG.106357.2				MSTRG.27754.3				MSTRG.120895.1				MSTRG.115525.2	MSTRG.1986.1		MSTRG.14981.2
MSTRG.62094.3			MSTRG.96485.12				MSTRG.19018.1								MSTRG.103397.1				MSTRG.28025.3				MSTRG.10012.1				MSTRG.122913.1	MSTRG.109256.1		MSTRG.114979.1
MSTRG.123266.24			MSTRG.17343.25				MSTRG.39589.2								MSTRG.66240.1				MSTRG.64484.8				MSTRG.112355.1				MSTRG.53706.1	MSTRG.98764.1		MSTRG.31851.2
MSTRG.67854.5			MSTRG.71379.4				MSTRG.61938.1								MSTRG.102530.2				MSTRG.52933.1				MSTRG.25395.7				MSTRG.65013.1	MSTRG.41928.1		MSTRG.86185.1
MSTRG.96647.1			MSTRG.109153.5				MSTRG.96515.1								MSTRG.77305.1				MSTRG.125862.2				MSTRG.89989.1				MSTRG.3555.2	MSTRG.113333.1		MSTRG.124636.2
MSTRG.106582.1			MSTRG.74459.1				MSTRG.11450.3								MSTRG.100937.2				MSTRG.111546.1				MSTRG.124615.15				MSTRG.110785.1	MSTRG.37522.6		MSTRG.80386.1
MSTRG.42211.1			MSTRG.109721.4				MSTRG.12165.6								MSTRG.29358.2				MSTRG.104847.1				MSTRG.105516.7				MSTRG.19499.1	MSTRG.52680.6		MSTRG.23669.4
MSTRG.68636.1			MSTRG.118918.1				MSTRG.38389.2								MSTRG.5627.1				MSTRG.11617.1				MSTRG.82288.2				MSTRG.69380.1	MSTRG.71608.3		MSTRG.112271.7
MSTRG.44050.4			MSTRG.105515.2				MSTRG.113668.1								MSTRG.52809.2				MSTRG.115297.1				MSTRG.47153.1				MSTRG.89111.2	MSTRG.17573.6		MSTRG.30264.1
MSTRG.103672.1			MSTRG.93072.1				MSTRG.56984.4								MSTRG.53802.11				MSTRG.38338.1				MSTRG.60297.17				MSTRG.45906.1	MSTRG.111206.1		MSTRG.120717.1
MSTRG.21600.3			MSTRG.122417.1				MSTRG.54936.3								MSTRG.3866.4				MSTRG.72754.1				MSTRG.86327.1				MSTRG.58326.2	MSTRG.35724.5		MSTRG.25516.1
MSTRG.76984.1			MSTRG.83767.1				MSTRG.125941.1								MSTRG.85903.2				MSTRG.30113.1				MSTRG.99162.1				MSTRG.82763.1	MSTRG.52780.1		MSTRG.22778.1
MSTRG.83907.1			MSTRG.92066.1				MSTRG.96654.1								MSTRG.117215.3				MSTRG.106609.4				MSTRG.126162.1				MSTRG.74554.3	MSTRG.44877.5		MSTRG.92313.1
MSTRG.20381.5			MSTRG.62064.7				MSTRG.33455.1								MSTRG.6654.1				MSTRG.28948.1				MSTRG.64892.2				MSTRG.110631.1	MSTRG.108927.1		MSTRG.85562.4
MSTRG.100708.1			MSTRG.35128.2				MSTRG.103778.1								MSTRG.68460.1				MSTRG.1849.1				MSTRG.93079.2				MSTRG.58424.1	MSTRG.65004.5		MSTRG.87468.1
MSTRG.92712.3			MSTRG.24453.1				MSTRG.13562.1								MSTRG.71682.1				MSTRG.81804.1				MSTRG.93984.1				MSTRG.118389.1	MSTRG.99645.1		MSTRG.113095.1
MSTRG.117877.1			MSTRG.118448.5				MSTRG.6989.1								MSTRG.56671.1				MSTRG.63073.3				MSTRG.42210.1				MSTRG.97683.6	MSTRG.19915.1		MSTRG.96823.1
MSTRG.20496.1			MSTRG.14100.1				MSTRG.110259.5								MSTRG.89182.6				MSTRG.102634.1				MSTRG.122798.3				MSTRG.8407.1	MSTRG.90326.1		MSTRG.80995.1
MSTRG.123776.1			MSTRG.70331.1				MSTRG.28943.1								MSTRG.26920.1				MSTRG.82223.7				MSTRG.96642.1				MSTRG.107426.3	MSTRG.49915.5		MSTRG.52603.5
MSTRG.91434.1			MSTRG.111148.1				MSTRG.46197.3								MSTRG.4528.2				MSTRG.100449.1				MSTRG.117854.1				MSTRG.112872.1	MSTRG.91509.1		MSTRG.34203.3
MSTRG.91480.3			MSTRG.33093.1				MSTRG.76251.1								MSTRG.102206.2				MSTRG.11129.1				MSTRG.30038.1				MSTRG.81310.1	MSTRG.53664.1		MSTRG.68591.7
MSTRG.50700.1			MSTRG.84398.6				MSTRG.37125.2								MSTRG.50555.6				MSTRG.104740.1				MSTRG.8235.1				MSTRG.92328.1	MSTRG.98466.5		MSTRG.114313.1
MSTRG.24069.7			MSTRG.21977.2				MSTRG.50077.2								MSTRG.48673.1				MSTRG.120277.2				MSTRG.21939.2				MSTRG.109069.1	MSTRG.55705.1		MSTRG.105892.4
MSTRG.122608.1			MSTRG.95584.1				MSTRG.18880.2								MSTRG.64757.2				MSTRG.95887.2				MSTRG.34591.1				MSTRG.37147.3	MSTRG.106216.3		MSTRG.117817.1
MSTRG.79508.6			MSTRG.79521.2				MSTRG.81282.7								MSTRG.24641.1				MSTRG.26816.1				MSTRG.86111.1				MSTRG.4695.1	MSTRG.71410.1		MSTRG.67807.2
MSTRG.114248.1			MSTRG.5507.6				MSTRG.49106.6								MSTRG.47989.1				MSTRG.92201.1				MSTRG.66739.1				MSTRG.16476.1	MSTRG.35039.2		MSTRG.120552.1
MSTRG.82080.3			MSTRG.3871.18				MSTRG.75327.3								MSTRG.54670.2				MSTRG.94037.12				MSTRG.87173.1				MSTRG.76481.1	MSTRG.95422.1		MSTRG.41980.2
MSTRG.66291.13			MSTRG.53209.1				MSTRG.121089.1								MSTRG.12440.1				MSTRG.81749.2				MSTRG.97212.5				MSTRG.53057.2	MSTRG.52409.1		MSTRG.11851.1
MSTRG.92247.2			MSTRG.29186.1				MSTRG.59153.2								MSTRG.81465.1				MSTRG.116345.1				MSTRG.84251.1				MSTRG.84570.1	MSTRG.46734.12		MSTRG.5080.1
MSTRG.104049.3			MSTRG.111401.3				MSTRG.19808.2								MSTRG.49503.1				MSTRG.48857.1				MSTRG.10046.1				MSTRG.79920.1	MSTRG.68626.5		MSTRG.11121.3
MSTRG.11364.4			MSTRG.92340.1				MSTRG.60498.1								MSTRG.5349.4				MSTRG.18400.1				MSTRG.36239.2				MSTRG.34584.1	MSTRG.30211.11		MSTRG.22779.1
MSTRG.51318.1			MSTRG.116352.2				MSTRG.22893.2								MSTRG.38052.2				MSTRG.28179.1				MSTRG.73894.2				MSTRG.53703.1	MSTRG.41980.3		MSTRG.61398.1
MSTRG.117411.1			MSTRG.10628.1				MSTRG.58413.5								MSTRG.89332.3				MSTRG.41018.1				MSTRG.5806.3				MSTRG.20685.1	MSTRG.67578.1		MSTRG.20518.2
MSTRG.16965.1			MSTRG.76084.1				MSTRG.86996.1								MSTRG.27325.3				MSTRG.121291.1				MSTRG.48025.10				MSTRG.88472.2	MSTRG.109231.1		MSTRG.66728.3
MSTRG.33972.3			MSTRG.112014.1				MSTRG.12286.4								MSTRG.46077.2				MSTRG.126238.1				MSTRG.76909.2				MSTRG.29367.1	MSTRG.116326.2		MSTRG.1599.1
MSTRG.86338.4			MSTRG.47923.1				MSTRG.31954.1								MSTRG.56603.2				MSTRG.21909.3				MSTRG.109267.1				MSTRG.14244.1	MSTRG.71973.2		MSTRG.52138.2
MSTRG.50417.1			MSTRG.53332.3				MSTRG.37319.1								MSTRG.80007.1				MSTRG.66859.1				MSTRG.106295.1				MSTRG.121077.1	MSTRG.62419.3		MSTRG.96485.13
MSTRG.102719.1			MSTRG.25299.1				MSTRG.29592.3								MSTRG.63694.5				MSTRG.107426.1				MSTRG.98833.3				MSTRG.120650.4	MSTRG.65648.1		MSTRG.74211.1
MSTRG.90880.3			MSTRG.8649.3				MSTRG.103855.1								MSTRG.66076.1				MSTRG.116464.5				MSTRG.96482.1				MSTRG.118587.2	MSTRG.68151.1		MSTRG.89551.2
MSTRG.7129.1			MSTRG.15745.2				MSTRG.9596.1								MSTRG.121020.1				MSTRG.67475.1				MSTRG.87027.5				MSTRG.1079.8	MSTRG.106216.2		MSTRG.20942.3
MSTRG.90380.1			MSTRG.7609.1				MSTRG.108038.2								MSTRG.33363.1				MSTRG.72782.1				MSTRG.118510.2				MSTRG.86509.1	MSTRG.107489.1		MSTRG.79607.1
MSTRG.108480.4			MSTRG.105389.4				MSTRG.32104.7								MSTRG.50114.1				MSTRG.66612.3				MSTRG.50819.1				MSTRG.34246.1	MSTRG.102724.1		MSTRG.79605.1
MSTRG.8506.2			MSTRG.73522.2				MSTRG.107093.1								MSTRG.99517.2				MSTRG.124208.1				MSTRG.26596.1				MSTRG.23834.1	MSTRG.37180.1		MSTRG.90344.2
MSTRG.80615.1			MSTRG.58614.1				MSTRG.118518.1								MSTRG.23881.1				MSTRG.45439.1				MSTRG.14152.1				MSTRG.81061.1	MSTRG.108355.1		MSTRG.45715.1
MSTRG.25968.1			MSTRG.78050.2				MSTRG.86386.1								MSTRG.31068.1				MSTRG.118993.1				MSTRG.15572.1				MSTRG.91649.1	MSTRG.120331.1		MSTRG.103237.9
MSTRG.95306.1			MSTRG.38247.1				MSTRG.126840.4								MSTRG.84464.1				MSTRG.33525.2				MSTRG.96871.2				MSTRG.105918.2	MSTRG.9282.1		MSTRG.100222.1
MSTRG.12206.1			MSTRG.71463.2				MSTRG.84380.1								MSTRG.63404.2				MSTRG.63892.5				MSTRG.96201.1				MSTRG.60312.1	MSTRG.79909.1		MSTRG.109673.3
MSTRG.33148.1			MSTRG.30030.8				MSTRG.102374.1								MSTRG.115597.1				MSTRG.99594.2				MSTRG.100634.3				MSTRG.92645.7	MSTRG.84910.1		MSTRG.105293.1
MSTRG.75631.1			MSTRG.36483.1				MSTRG.72601.1								MSTRG.22975.2				MSTRG.103960.1				MSTRG.120978.1				MSTRG.56175.1	MSTRG.37526.1		MSTRG.60297.1
MSTRG.60100.1			MSTRG.115162.1				MSTRG.20487.4								MSTRG.91181.17				MSTRG.106647.2				MSTRG.62095.11				MSTRG.121761.1	MSTRG.36428.1		MSTRG.116488.1
MSTRG.117589.2			MSTRG.89779.6				MSTRG.55990.1								MSTRG.109248.1				MSTRG.9053.2				MSTRG.788.10				MSTRG.56158.2	MSTRG.22291.1		MSTRG.18862.1
MSTRG.106711.5			MSTRG.35999.8				MSTRG.75177.8								MSTRG.126927.6				MSTRG.119073.3				MSTRG.74162.2				MSTRG.34266.1	MSTRG.7994.2		MSTRG.34203.1
MSTRG.69345.2			MSTRG.690.7				MSTRG.57166.2								MSTRG.107499.2				MSTRG.124077.1				MSTRG.105572.3				MSTRG.64928.2	MSTRG.116200.3		MSTRG.9438.5
MSTRG.34297.1			MSTRG.48994.1				MSTRG.42820.1								MSTRG.5803.2				MSTRG.41695.1				MSTRG.91838.2				MSTRG.357.1	MSTRG.21486.1		MSTRG.36797.1
MSTRG.53051.3			MSTRG.40568.1				MSTRG.44890.1								MSTRG.116464.4				MSTRG.51145.1				MSTRG.67750.1				MSTRG.61350.6	MSTRG.48616.1		MSTRG.112271.5
MSTRG.83502.6			MSTRG.112397.4				MSTRG.89718.1								MSTRG.126129.1				MSTRG.13510.1				MSTRG.16964.1				MSTRG.10948.2	MSTRG.78753.1		MSTRG.52918.1
MSTRG.124394.4			MSTRG.72477.4				MSTRG.40643.1								MSTRG.87922.4				MSTRG.111777.1				MSTRG.1356.1				MSTRG.93869.7	MSTRG.14114.2		MSTRG.121766.1
MSTRG.92139.4			MSTRG.60094.3				MSTRG.21240.3								MSTRG.88780.4				MSTRG.82223.5				MSTRG.21185.2				MSTRG.108927.3	MSTRG.31765.1		MSTRG.75560.4
MSTRG.126690.3			MSTRG.65104.4				MSTRG.48847.5								MSTRG.118128.5				MSTRG.125142.2				MSTRG.119582.1				MSTRG.17035.4	MSTRG.37147.6		MSTRG.123611.1
MSTRG.99204.2			MSTRG.9061.14				MSTRG.26703.7								MSTRG.96863.2				MSTRG.122927.1				MSTRG.83794.1				MSTRG.87111.1	MSTRG.490.1		MSTRG.60297.20
MSTRG.15369.4			MSTRG.22213.1				MSTRG.9507.10								MSTRG.78783.1				MSTRG.106019.4				MSTRG.86935.1				MSTRG.94795.1	MSTRG.123768.1		MSTRG.62093.1
MSTRG.17582.1			MSTRG.108597.1				MSTRG.110047.3								MSTRG.68584.1				MSTRG.116416.1				MSTRG.45902.1				MSTRG.11003.7	MSTRG.51830.1		MSTRG.1888.3
MSTRG.60109.2			MSTRG.9165.2				MSTRG.84701.1								MSTRG.66104.1				MSTRG.53050.3				MSTRG.38458.2				MSTRG.28073.1	MSTRG.113100.2		MSTRG.16341.1
MSTRG.8158.1			MSTRG.105178.3				MSTRG.32666.16								MSTRG.61479.1				MSTRG.66612.1				MSTRG.117637.4				MSTRG.28637.3	MSTRG.95296.6		MSTRG.93367.1
MSTRG.52498.2			MSTRG.50241.1				MSTRG.91025.3								MSTRG.60163.2				MSTRG.3275.1				MSTRG.12032.1				MSTRG.94655.3	MSTRG.64570.1		MSTRG.93935.1
MSTRG.85518.1			MSTRG.40730.1				MSTRG.25515.2								MSTRG.34191.1				MSTRG.56645.1				MSTRG.99640.1				MSTRG.18976.2	MSTRG.9827.1		MSTRG.119900.1
MSTRG.88876.1			MSTRG.4968.1				MSTRG.49057.2								MSTRG.38107.2				MSTRG.83783.1				MSTRG.101977.1				MSTRG.51137.2	MSTRG.31851.1		MSTRG.18143.2
MSTRG.42455.1			MSTRG.30362.1				MSTRG.5417.1								MSTRG.8574.3				MSTRG.125424.1				MSTRG.54264.1				MSTRG.1675.2	MSTRG.4352.3		MSTRG.4610.1
MSTRG.88728.4			MSTRG.689.2				MSTRG.80610.1								MSTRG.61046.1				MSTRG.31744.1				MSTRG.8347.2				MSTRG.101165.1	MSTRG.40863.1		MSTRG.73504.1
MSTRG.56205.2			MSTRG.72246.1				MSTRG.24539.3								MSTRG.116567.1				MSTRG.109528.1				MSTRG.99634.1				MSTRG.93574.3	MSTRG.17696.1		MSTRG.8520.1
MSTRG.66995.1			MSTRG.107725.1				MSTRG.58832.1								MSTRG.72056.1				MSTRG.8855.1				MSTRG.106022.4				MSTRG.12740.6	MSTRG.7353.1		MSTRG.4145.1
MSTRG.11445.1			MSTRG.101997.7				MSTRG.118812.9								MSTRG.6383.1				MSTRG.55923.1				MSTRG.115454.5				MSTRG.77074.1	MSTRG.85826.1		MSTRG.20683.1
MSTRG.82757.1			MSTRG.74654.3				MSTRG.72843.1								MSTRG.68182.1				MSTRG.75260.1				MSTRG.39998.1				MSTRG.101034.1	MSTRG.106934.3		MSTRG.95394.1
MSTRG.17448.1			MSTRG.96697.1				MSTRG.17577.3								MSTRG.104873.1				MSTRG.46027.3				MSTRG.88820.1				MSTRG.70245.2	MSTRG.3908.1		MSTRG.22897.1
MSTRG.30240.1			MSTRG.60056.1				MSTRG.92385.2								MSTRG.9910.1				MSTRG.14530.4				MSTRG.56664.14				MSTRG.29043.1	MSTRG.70312.5		MSTRG.50107.1
MSTRG.42676.5			MSTRG.78618.4				MSTRG.94928.2								MSTRG.26100.5				MSTRG.33376.1				MSTRG.124825.1				MSTRG.51737.2	MSTRG.103182.2		MSTRG.118245.1
MSTRG.116041.6			MSTRG.108124.3				MSTRG.107293.1								MSTRG.102207.1				MSTRG.32861.5				MSTRG.57319.2				MSTRG.23286.2	MSTRG.53702.1		MSTRG.12971.7
MSTRG.70396.1			MSTRG.49160.4				MSTRG.85901.4								MSTRG.113991.1				MSTRG.83784.2				MSTRG.8071.4				MSTRG.52788.1	MSTRG.52437.1		MSTRG.25294.1
MSTRG.34232.33			MSTRG.9245.1				MSTRG.61993.1								MSTRG.24090.1				MSTRG.1342.2				MSTRG.84875.1				MSTRG.43989.1	MSTRG.100215.12		MSTRG.67252.1
MSTRG.47168.1			MSTRG.28429.1				MSTRG.17608.5								MSTRG.16814.1				MSTRG.22000.2				MSTRG.4219.1				MSTRG.114020.1	MSTRG.39459.1		MSTRG.4185.1
MSTRG.126438.1			MSTRG.111260.4				MSTRG.28790.1								MSTRG.75045.2				MSTRG.124084.3				MSTRG.123915.10				MSTRG.77433.1	MSTRG.8581.2		MSTRG.119421.1
MSTRG.103649.2			MSTRG.123417.2				MSTRG.125611.1								MSTRG.36983.10				MSTRG.70230.1				MSTRG.85866.1				MSTRG.28200.1	MSTRG.60297.23		MSTRG.46801.4
MSTRG.8975.5			MSTRG.47643.1				MSTRG.7711.4								MSTRG.12559.1				MSTRG.37045.1				MSTRG.67573.35				MSTRG.66797.1	MSTRG.45379.1		MSTRG.91064.1
MSTRG.85730.5			MSTRG.70067.3				MSTRG.11693.2								MSTRG.19259.2				MSTRG.112845.1				MSTRG.48776.17				MSTRG.64390.1	MSTRG.89266.1		MSTRG.2554.1
MSTRG.70611.2			MSTRG.35941.5				MSTRG.107683.1								MSTRG.86361.1				MSTRG.80049.1				MSTRG.12051.2				MSTRG.13021.1	MSTRG.76468.1		MSTRG.3532.1
MSTRG.30916.1			MSTRG.63281.2				MSTRG.124380.3								MSTRG.84428.1				MSTRG.29400.2				MSTRG.86027.2				MSTRG.29965.2	MSTRG.90328.1		MSTRG.112271.4
MSTRG.18278.11			MSTRG.52966.1				MSTRG.38345.5								MSTRG.90049.1				MSTRG.73478.1				MSTRG.9035.1				MSTRG.76977.4	MSTRG.69738.16		MSTRG.120455.2
MSTRG.76682.10			MSTRG.37341.1				MSTRG.70566.8								MSTRG.48690.1				MSTRG.28546.1				MSTRG.101798.6				MSTRG.97125.4	MSTRG.73902.5		MSTRG.1445.2
MSTRG.108567.2			MSTRG.77609.3				MSTRG.87039.3								MSTRG.61361.1				MSTRG.60297.3				MSTRG.30826.3				MSTRG.44626.1	MSTRG.27754.2		MSTRG.61641.1
MSTRG.105931.1			MSTRG.48299.3				MSTRG.11720.1								MSTRG.101416.1				MSTRG.44322.4				MSTRG.68831.1				MSTRG.80239.1	MSTRG.78556.3		MSTRG.3651.2
MSTRG.27818.1			MSTRG.2154.1				MSTRG.20746.3								MSTRG.45443.3				MSTRG.35483.1				MSTRG.28938.5				MSTRG.116195.1	MSTRG.26162.1		MSTRG.9273.1
MSTRG.65545.3			MSTRG.116558.2				MSTRG.68032.1								MSTRG.98098.1				MSTRG.20150.6				MSTRG.70152.2				MSTRG.56513.1	MSTRG.72018.3		MSTRG.120325.3
MSTRG.100494.2			MSTRG.84425.2				MSTRG.46633.2								MSTRG.513.1				MSTRG.64572.1				MSTRG.27771.1				MSTRG.57776.1	MSTRG.64765.1		MSTRG.11327.1
MSTRG.114873.1			MSTRG.60149.1				MSTRG.19908.2								MSTRG.106609.3				MSTRG.20369.1				MSTRG.5692.2				MSTRG.66798.1	MSTRG.100571.1		MSTRG.61070.1
MSTRG.120322.1			MSTRG.84528.1				MSTRG.109785.1								MSTRG.41900.10				MSTRG.32102.6				MSTRG.48598.2				MSTRG.10980.1	MSTRG.9402.1		MSTRG.20482.1
MSTRG.20279.1			MSTRG.3645.7				MSTRG.19830.1								MSTRG.97701.1				MSTRG.74752.1				MSTRG.5089.1				MSTRG.2953.1	MSTRG.21467.2		MSTRG.76476.3
MSTRG.95296.8			MSTRG.86407.1				MSTRG.42989.2								MSTRG.86753.2				MSTRG.101834.1				MSTRG.116259.1				MSTRG.51545.10	MSTRG.119761.1		MSTRG.84883.1
MSTRG.101436.1			MSTRG.93270.4				MSTRG.78042.1								MSTRG.110087.1				MSTRG.59909.1				MSTRG.6603.1				MSTRG.37349.1	MSTRG.39878.1		MSTRG.122722.1
MSTRG.35238.3			MSTRG.60771.1				MSTRG.120841.1								MSTRG.42260.2				MSTRG.94120.5				MSTRG.96751.3				MSTRG.117793.2	MSTRG.43468.1		MSTRG.106313.2
MSTRG.71528.2			MSTRG.81741.1				MSTRG.125640.2								MSTRG.97069.1				MSTRG.86489.2				MSTRG.89145.2				MSTRG.93196.3	MSTRG.103094.16		MSTRG.5903.1
MSTRG.83320.1			MSTRG.113650.1				MSTRG.18034.1								MSTRG.41326.1				MSTRG.56884.1				MSTRG.103110.6				MSTRG.25565.10	MSTRG.108955.1		MSTRG.73500.1
MSTRG.38914.3			MSTRG.68481.1				MSTRG.76976.2								MSTRG.62834.1				MSTRG.2404.1				MSTRG.55094.1				MSTRG.56789.2	MSTRG.15904.1		MSTRG.61678.1
MSTRG.40842.10			MSTRG.16569.3				MSTRG.17584.2								MSTRG.78922.2				MSTRG.41763.6				MSTRG.43004.1				MSTRG.49026.1	MSTRG.36281.4		MSTRG.34232.9
MSTRG.120336.2			MSTRG.73828.3				MSTRG.72151.1								MSTRG.52213.26				MSTRG.16730.1				MSTRG.119606.1				MSTRG.5241.3	MSTRG.106950.3		MSTRG.98420.1
MSTRG.16104.2			MSTRG.21489.3				MSTRG.3702.5								MSTRG.97510.1				MSTRG.14462.1				MSTRG.58429.1				MSTRG.60399.6	MSTRG.74941.5		MSTRG.117625.4
MSTRG.111720.2			MSTRG.10988.4				MSTRG.71549.1								MSTRG.101279.1				MSTRG.38168.1				MSTRG.26359.1				MSTRG.98474.3	MSTRG.100249.2
MSTRG.25005.3			MSTRG.68591.8				MSTRG.61277.1								MSTRG.86197.1				MSTRG.32651.2				MSTRG.39444.1				MSTRG.58353.2	MSTRG.22366.3
MSTRG.41116.6			MSTRG.54917.1				MSTRG.30846.6								MSTRG.96587.1				MSTRG.103366.1				MSTRG.43258.4				MSTRG.121746.1	MSTRG.64893.4
MSTRG.70042.1			MSTRG.62597.2				MSTRG.81219.1								MSTRG.75270.10				MSTRG.62934.2				MSTRG.104656.1				MSTRG.17044.1	MSTRG.48464.2
MSTRG.53798.2			MSTRG.103204.5				MSTRG.79635.3								MSTRG.22117.1				MSTRG.45138.3				MSTRG.87158.1				MSTRG.84301.8	MSTRG.2664.1
MSTRG.78941.3			MSTRG.19831.2				MSTRG.31366.2								MSTRG.7890.1				MSTRG.72525.3				MSTRG.83312.1				MSTRG.26121.1	MSTRG.3222.4
MSTRG.30861.5			MSTRG.68257.1				MSTRG.116679.1								MSTRG.26488.1				MSTRG.116999.1				MSTRG.120973.1				MSTRG.70002.1	MSTRG.64356.1
MSTRG.99204.1			MSTRG.14531.1				MSTRG.17131.1								MSTRG.3164.1				MSTRG.58346.1				MSTRG.19542.5				MSTRG.29818.1	MSTRG.57267.1
MSTRG.29277.4			MSTRG.106686.9				MSTRG.92364.1								MSTRG.72947.2				MSTRG.51137.1				MSTRG.121045.2				MSTRG.22541.1	MSTRG.43078.1
MSTRG.119445.1			MSTRG.107992.1				MSTRG.114729.1								MSTRG.1063.2				MSTRG.126238.3				MSTRG.14354.12				MSTRG.113122.2	MSTRG.16827.1
MSTRG.25004.1			MSTRG.54251.1				MSTRG.85174.1								MSTRG.123803.12				MSTRG.37971.1				MSTRG.32102.7				MSTRG.72978.1	MSTRG.69785.4
MSTRG.96559.1			MSTRG.112583.1				MSTRG.2857.2								MSTRG.73957.4				MSTRG.84303.4				MSTRG.65108.3				MSTRG.70250.1	MSTRG.87857.1
MSTRG.60335.2			MSTRG.115140.3				MSTRG.64457.1								MSTRG.31968.2				MSTRG.66375.1				MSTRG.55454.3				MSTRG.38185.3	MSTRG.106578.1
MSTRG.37190.5			MSTRG.63203.4				MSTRG.108278.1								MSTRG.56518.11				MSTRG.44705.2				MSTRG.126942.1				MSTRG.11549.1	MSTRG.61505.18
MSTRG.4573.5			MSTRG.16399.1				MSTRG.122487.1								MSTRG.70503.2				MSTRG.58566.2				MSTRG.88463.1				MSTRG.55366.1	MSTRG.33812.5
MSTRG.35025.3			MSTRG.34232.11				MSTRG.36828.8								MSTRG.61565.1				MSTRG.54449.1				MSTRG.35659.1				MSTRG.84423.8	MSTRG.124545.1
MSTRG.115446.2			MSTRG.83391.9				MSTRG.112271.1								MSTRG.88251.1				MSTRG.81174.1				MSTRG.49424.1				MSTRG.108174.3	MSTRG.42909.4
MSTRG.88481.2			MSTRG.95355.3				MSTRG.23670.3								MSTRG.41129.1				MSTRG.74775.1				MSTRG.48017.3				MSTRG.55139.1	MSTRG.108543.1
MSTRG.123624.1			MSTRG.59371.1				MSTRG.11925.11								MSTRG.45239.1				MSTRG.8174.1				MSTRG.2719.2				MSTRG.79271.1	MSTRG.110421.4
MSTRG.16983.2			MSTRG.5681.3				MSTRG.38358.1								MSTRG.37675.6				MSTRG.103885.4				MSTRG.118313.1				MSTRG.81657.1	MSTRG.49476.1
MSTRG.6036.7			MSTRG.62091.1				MSTRG.45152.1								MSTRG.68843.3				MSTRG.75129.1				MSTRG.59426.1				MSTRG.25987.2	MSTRG.121008.1
MSTRG.58456.12			MSTRG.51787.2				MSTRG.82280.1								MSTRG.40046.2				MSTRG.66.1				MSTRG.18144.1				MSTRG.51327.1	MSTRG.18137.1
MSTRG.45310.3			MSTRG.108174.1				MSTRG.62594.5								MSTRG.83240.2				MSTRG.124028.1				MSTRG.22516.2				MSTRG.107656.6	MSTRG.118019.1
MSTRG.122098.7			MSTRG.76200.1				MSTRG.112182.1								MSTRG.62018.1				MSTRG.98327.1				MSTRG.36941.1				MSTRG.123547.1	MSTRG.17377.1
MSTRG.121198.2			MSTRG.5237.3				MSTRG.82227.1								MSTRG.99116.9				MSTRG.79748.21				MSTRG.71679.1				MSTRG.53469.1	MSTRG.38606.1
MSTRG.24454.1			MSTRG.22408.1				MSTRG.37156.1								MSTRG.125370.2				MSTRG.99059.1				MSTRG.58191.2				MSTRG.123759.1	MSTRG.100913.1
MSTRG.75142.1			MSTRG.21058.2				MSTRG.78778.2								MSTRG.81400.2				MSTRG.103402.1				MSTRG.35405.32				MSTRG.16213.2	MSTRG.11650.1
MSTRG.56643.1			MSTRG.24467.1				MSTRG.66875.9								MSTRG.321.5				MSTRG.25785.1				MSTRG.45173.2				MSTRG.73096.5	MSTRG.120391.6
MSTRG.48917.7			MSTRG.92583.1				MSTRG.71490.1								MSTRG.114300.1				MSTRG.2022.2				MSTRG.87311.2				MSTRG.120460.1	MSTRG.46169.1
MSTRG.32758.2			MSTRG.51000.5				MSTRG.23184.1								MSTRG.36569.2				MSTRG.96597.2				MSTRG.42466.2				MSTRG.24985.4	MSTRG.80829.1
MSTRG.34843.2			MSTRG.80614.2				MSTRG.118606.3								MSTRG.121285.1				MSTRG.95420.4				MSTRG.114201.1				MSTRG.89697.2	MSTRG.120045.1
MSTRG.55566.1			MSTRG.45873.1				MSTRG.126822.1								MSTRG.64162.4				MSTRG.29725.1				MSTRG.33258.3				MSTRG.104926.1	MSTRG.42738.1
MSTRG.31571.1			MSTRG.19883.3				MSTRG.78631.1								MSTRG.21889.1				MSTRG.77546.3				MSTRG.118737.1				MSTRG.60967.3	MSTRG.62318.1
MSTRG.61098.1			MSTRG.53840.3				MSTRG.26576.1								MSTRG.78373.2				MSTRG.40269.2				MSTRG.83239.1				MSTRG.55647.1	MSTRG.30320.1
MSTRG.71914.10			MSTRG.831.5				MSTRG.114993.2								MSTRG.67111.1				MSTRG.115812.4				MSTRG.117345.4				MSTRG.125062.1	MSTRG.30211.26
MSTRG.109189.9			MSTRG.54678.4				MSTRG.108058.5								MSTRG.53133.3				MSTRG.32666.13				MSTRG.122141.1				MSTRG.126576.1	MSTRG.109798.1
MSTRG.52404.1			MSTRG.16947.5				MSTRG.81897.1								MSTRG.119139.2				MSTRG.32622.1				MSTRG.102.34				MSTRG.104448.1	MSTRG.35292.1
MSTRG.124688.8			MSTRG.123915.6				MSTRG.123045.2								MSTRG.47734.1				MSTRG.12385.1				MSTRG.68606.2				MSTRG.76194.1	MSTRG.31912.12
MSTRG.69781.4			MSTRG.50776.1				MSTRG.104982.2								MSTRG.114569.1				MSTRG.65529.2				MSTRG.91818.1				MSTRG.7332.1	MSTRG.37785.1
MSTRG.124112.3			MSTRG.26801.2				MSTRG.76682.15								MSTRG.25722.1				MSTRG.126068.1				MSTRG.125885.2				MSTRG.77480.1	MSTRG.28669.1
MSTRG.106550.1			MSTRG.2073.1				MSTRG.81639.1								MSTRG.22538.2				MSTRG.115463.1				MSTRG.36397.1				MSTRG.37932.3	MSTRG.76618.3
MSTRG.88413.1			MSTRG.77950.1				MSTRG.37522.5								MSTRG.53016.3				MSTRG.73861.1				MSTRG.92812.1				MSTRG.49961.1	MSTRG.42830.4
MSTRG.82784.10			MSTRG.62357.1				MSTRG.122131.1								MSTRG.53114.2				MSTRG.67225.1				MSTRG.101798.2				MSTRG.60956.1	MSTRG.52293.1
MSTRG.99596.1			MSTRG.95982.1				MSTRG.13263.1								MSTRG.55174.1				MSTRG.57346.2				MSTRG.99957.1				MSTRG.4659.1	MSTRG.89125.1
MSTRG.5581.3			MSTRG.5022.3				MSTRG.18144.3								MSTRG.87104.1				MSTRG.71463.6				MSTRG.57596.7				MSTRG.113489.1	MSTRG.108566.2
MSTRG.61716.1			MSTRG.91164.1				MSTRG.85558.4								MSTRG.108777.1				MSTRG.77175.2				MSTRG.69138.1				MSTRG.122970.1	MSTRG.122552.1
MSTRG.75600.4			MSTRG.125669.3				MSTRG.107760.1								MSTRG.109153.8				MSTRG.105380.1				MSTRG.10209.2				MSTRG.2721.1	MSTRG.71513.1
MSTRG.69789.5			MSTRG.186.10				MSTRG.30533.2								MSTRG.79699.1				MSTRG.7620.1				MSTRG.14868.1				MSTRG.118289.1	MSTRG.121357.3
MSTRG.3322.3			MSTRG.82672.1				MSTRG.36239.3								MSTRG.98552.2				MSTRG.117214.2				MSTRG.98925.1				MSTRG.82760.3	MSTRG.108446.1
MSTRG.84951.6			MSTRG.75392.1				MSTRG.78753.2								MSTRG.104433.1				MSTRG.42031.2				MSTRG.92800.4				MSTRG.114062.1	MSTRG.82134.10
MSTRG.101275.1			MSTRG.90429.2				MSTRG.51003.1								MSTRG.21865.8				MSTRG.33311.4				MSTRG.64607.1				MSTRG.113121.1	MSTRG.15381.1
MSTRG.71192.5			MSTRG.47124.1				MSTRG.101751.1								MSTRG.80952.1				MSTRG.53995.2				MSTRG.110517.3				MSTRG.68698.1	MSTRG.2415.4
MSTRG.91066.13			MSTRG.28193.2				MSTRG.29943.1								MSTRG.72052.1				MSTRG.12003.1				MSTRG.28203.2				MSTRG.124430.1	MSTRG.55671.1
MSTRG.18013.2			MSTRG.110367.4				MSTRG.23459.18								MSTRG.105791.2				MSTRG.45923.3				MSTRG.102063.2				MSTRG.51698.1	MSTRG.110881.1
MSTRG.121580.3			MSTRG.94918.11				MSTRG.5230.2								MSTRG.33763.3				MSTRG.109318.1				MSTRG.72549.1				MSTRG.16953.1	MSTRG.24866.3
MSTRG.94194.2			MSTRG.111101.12				MSTRG.124386.2								MSTRG.122633.2				MSTRG.86500.1				MSTRG.85591.5				MSTRG.31874.1	MSTRG.106180.1
MSTRG.76788.2			MSTRG.83363.7				MSTRG.71515.4								MSTRG.54788.1				MSTRG.119137.1				MSTRG.84156.1				MSTRG.35003.3	MSTRG.79388.1
MSTRG.108744.3			MSTRG.124751.3				MSTRG.58103.1								MSTRG.16232.1				MSTRG.111886.1				MSTRG.787.23				MSTRG.99459.1	MSTRG.97326.2
MSTRG.57508.4			MSTRG.75732.2				MSTRG.32672.1								MSTRG.100221.1				MSTRG.76379.1				MSTRG.53180.3				MSTRG.29000.1	MSTRG.30211.16
MSTRG.82067.1			MSTRG.32666.17				MSTRG.5557.2								MSTRG.25686.1				MSTRG.102163.1				MSTRG.28801.10				MSTRG.14185.6	MSTRG.89141.1
MSTRG.85231.1			MSTRG.105255.4				MSTRG.10572.2								MSTRG.33163.6				MSTRG.82596.1				MSTRG.28385.1				MSTRG.91272.1	MSTRG.67324.1
MSTRG.13671.14			MSTRG.111781.1				MSTRG.33669.4								MSTRG.122961.1				MSTRG.55760.1				MSTRG.787.19				MSTRG.85827.1	MSTRG.96754.1
MSTRG.120701.3			MSTRG.62617.4				MSTRG.43236.1								MSTRG.103302.5				MSTRG.78218.1				MSTRG.21077.1				MSTRG.45974.1	MSTRG.60491.3
MSTRG.125520.1			MSTRG.59691.4				MSTRG.121071.1								MSTRG.122937.1				MSTRG.82831.1				MSTRG.113282.4				MSTRG.43784.2	MSTRG.113766.2
MSTRG.66999.8			MSTRG.15946.2				MSTRG.710.4								MSTRG.97794.1				MSTRG.11858.2				MSTRG.117867.1				MSTRG.68626.6	MSTRG.23306.3
MSTRG.123950.2			MSTRG.100138.4				MSTRG.80871.1								MSTRG.98683.11				MSTRG.29510.1				MSTRG.26422.4				MSTRG.116265.1	MSTRG.23779.1
MSTRG.87562.2			MSTRG.26091.4				MSTRG.104697.8								MSTRG.40521.2				MSTRG.14560.1				MSTRG.36460.1				MSTRG.99912.1	MSTRG.55687.1
MSTRG.83428.1			MSTRG.55536.1				MSTRG.55669.1								MSTRG.4079.3				MSTRG.28851.3				MSTRG.110314.3				MSTRG.77791.4	MSTRG.105569.1
MSTRG.120667.3			MSTRG.69292.1				MSTRG.92233.3								MSTRG.83709.1				MSTRG.115020.1				MSTRG.48808.1				MSTRG.112906.2	MSTRG.121014.1
MSTRG.17541.2			MSTRG.72201.2				MSTRG.39203.3								MSTRG.91183.2				MSTRG.65173.1				MSTRG.114204.3				MSTRG.19565.1	MSTRG.90359.1
MSTRG.77987.1			MSTRG.73823.2				MSTRG.19583.1								MSTRG.22197.1				MSTRG.33882.5				MSTRG.54324.3				MSTRG.121958.1	MSTRG.102951.1
MSTRG.94476.3			MSTRG.78345.3				MSTRG.109523.36								MSTRG.64251.1				MSTRG.72080.2				MSTRG.97125.9				MSTRG.126238.2	MSTRG.76721.1
MSTRG.21550.2			MSTRG.120655.3				MSTRG.25373.3								MSTRG.88252.1				MSTRG.59623.1				MSTRG.103185.2				MSTRG.73903.1	MSTRG.19221.1
MSTRG.8975.11			MSTRG.74724.1				MSTRG.76369.3								MSTRG.80286.2				MSTRG.42516.1				MSTRG.106428.1				MSTRG.71865.1	MSTRG.41277.1
MSTRG.22858.2			MSTRG.85263.2				MSTRG.39837.4								MSTRG.27696.2				MSTRG.61106.5				MSTRG.47090.1				MSTRG.56576.1	MSTRG.95379.5
MSTRG.65293.2			MSTRG.106452.1				MSTRG.104093.1								MSTRG.22189.1				MSTRG.36906.1				MSTRG.29389.1				MSTRG.119585.1	MSTRG.109474.1
MSTRG.77217.14			MSTRG.10829.12				MSTRG.28449.1								MSTRG.16880.1				MSTRG.79974.1				MSTRG.6004.6				MSTRG.10437.1	MSTRG.90025.1
MSTRG.8434.1			MSTRG.95306.5				MSTRG.111636.1								MSTRG.119783.4				MSTRG.45746.1				MSTRG.101470.2				MSTRG.22078.1	MSTRG.41235.1
MSTRG.113931.2			MSTRG.64289.2				MSTRG.51989.11								MSTRG.29240.1				MSTRG.77802.1				MSTRG.81639.9				MSTRG.78524.1	MSTRG.102764.1
MSTRG.125775.2			MSTRG.20018.3				MSTRG.46734.6								MSTRG.54971.1				MSTRG.101656.1				MSTRG.68626.7				MSTRG.24910.1	MSTRG.53336.2
MSTRG.57420.2			MSTRG.89073.6				MSTRG.116674.1								MSTRG.67453.2				MSTRG.105981.5				MSTRG.1862.10				MSTRG.29239.1	MSTRG.122419.1
MSTRG.57065.1			MSTRG.9025.14				MSTRG.119576.2								MSTRG.64102.1				MSTRG.15891.1				MSTRG.28530.8				MSTRG.126923.6	MSTRG.73787.3
MSTRG.58619.2			MSTRG.8634.1				MSTRG.12977.2								MSTRG.116071.1				MSTRG.94916.1				MSTRG.82220.3				MSTRG.102624.4	MSTRG.10185.5
MSTRG.45691.1			MSTRG.76082.1				MSTRG.97061.4								MSTRG.47252.8				MSTRG.83216.1				MSTRG.111074.12				MSTRG.41370.1	MSTRG.115832.1
MSTRG.62329.1			MSTRG.31682.1				MSTRG.5718.4								MSTRG.89337.1				MSTRG.30479.2				MSTRG.67576.1				MSTRG.82818.1	MSTRG.72277.3
MSTRG.95257.4			MSTRG.99039.1				MSTRG.15129.1								MSTRG.117658.1				MSTRG.112473.1								MSTRG.63665.6	MSTRG.89055.1
MSTRG.20233.5			MSTRG.19653.1				MSTRG.108496.3								MSTRG.36518.4				MSTRG.49841.1								MSTRG.37180.2	MSTRG.121192.1
MSTRG.63658.1			MSTRG.43903.1				MSTRG.113725.1								MSTRG.101642.1				MSTRG.18245.13								MSTRG.4406.1	MSTRG.7834.2
MSTRG.83507.4			MSTRG.113405.9				MSTRG.84790.3								MSTRG.99533.1				MSTRG.73957.5								MSTRG.13117.1	MSTRG.106959.1
MSTRG.96148.1			MSTRG.23511.2				MSTRG.99266.2								MSTRG.23185.1				MSTRG.117527.1								MSTRG.116819.1	MSTRG.64004.3
MSTRG.27948.2			MSTRG.46655.10				MSTRG.21869.4								MSTRG.25027.1				MSTRG.17593.1								MSTRG.92595.2	MSTRG.126647.5
MSTRG.39354.1			MSTRG.86096.5				MSTRG.112218.4								MSTRG.90572.1				MSTRG.11003.8								MSTRG.65252.1	MSTRG.16879.1
MSTRG.93565.9			MSTRG.123513.2				MSTRG.17787.5								MSTRG.6346.1				MSTRG.104689.1								MSTRG.72218.1	MSTRG.90680.2
MSTRG.119930.1			MSTRG.68287.1				MSTRG.36790.1								MSTRG.91851.1				MSTRG.89280.1								MSTRG.85658.1	MSTRG.32061.1
MSTRG.73820.2			MSTRG.75087.3				MSTRG.88712.9								MSTRG.36742.2				MSTRG.85045.1								MSTRG.56308.1	MSTRG.43671.2
MSTRG.47992.1			MSTRG.69995.2				MSTRG.88224.1								MSTRG.42563.1				MSTRG.100735.1								MSTRG.77791.6	MSTRG.63268.1
MSTRG.74097.35			MSTRG.64484.7				MSTRG.123560.4								MSTRG.118877.2				MSTRG.114140.6								MSTRG.121020.5	MSTRG.94978.1
MSTRG.111031.14			MSTRG.55250.1				MSTRG.126111.4								MSTRG.57318.1				MSTRG.81665.3								MSTRG.83472.2	MSTRG.106559.1
MSTRG.74348.12			MSTRG.1121.4				MSTRG.10207.1								MSTRG.63767.3				MSTRG.7812.1								MSTRG.5525.7	MSTRG.49565.3
MSTRG.126858.2			MSTRG.94408.2				MSTRG.93764.2								MSTRG.43752.8				MSTRG.91058.1								MSTRG.77268.4	MSTRG.98115.3
MSTRG.98589.1			MSTRG.23158.2				MSTRG.1303.1								MSTRG.98636.2				MSTRG.120420.3								MSTRG.55444.3	MSTRG.83631.1
MSTRG.88723.5			MSTRG.11747.2				MSTRG.81282.2								MSTRG.49216.3				MSTRG.78854.3								MSTRG.24340.1	MSTRG.33303.1
MSTRG.25690.2			MSTRG.92155.5				MSTRG.74864.4								MSTRG.86832.1				MSTRG.79856.1								MSTRG.120315.1	MSTRG.119863.1
MSTRG.75498.6			MSTRG.63054.1				MSTRG.8662.1								MSTRG.25224.1				MSTRG.122928.1								MSTRG.60237.1	MSTRG.38976.1
MSTRG.60939.12			MSTRG.40487.1				MSTRG.51736.3								MSTRG.63569.2				MSTRG.77997.1								MSTRG.126701.1	MSTRG.79756.2
MSTRG.26736.2			MSTRG.94675.1				MSTRG.20755.2								MSTRG.89372.1				MSTRG.101842.2								MSTRG.83477.1	MSTRG.61402.3
MSTRG.32120.4			MSTRG.86204.1				MSTRG.96283.3								MSTRG.48776.2				MSTRG.62348.2								MSTRG.122762.1	MSTRG.80453.1
MSTRG.49305.1			MSTRG.60773.1				MSTRG.72653.1								MSTRG.105886.1				MSTRG.10864.1								MSTRG.82760.2	MSTRG.28326.2
MSTRG.106561.1			MSTRG.105277.1				MSTRG.83205.2								MSTRG.63873.1				MSTRG.17943.3								MSTRG.12822.3
MSTRG.33981.1			MSTRG.86264.3				MSTRG.62654.4								MSTRG.12098.6				MSTRG.54242.2								MSTRG.43427.1
MSTRG.77317.10			MSTRG.122098.5				MSTRG.30830.4								MSTRG.113252.3				MSTRG.76661.1								MSTRG.87857.2
MSTRG.23154.1			MSTRG.17974.7				MSTRG.42839.3								MSTRG.11669.2				MSTRG.72474.1								MSTRG.17422.1
MSTRG.9074.1			MSTRG.5022.4				MSTRG.56546.1								MSTRG.96191.4				MSTRG.53324.4								MSTRG.72277.1
MSTRG.58207.1			MSTRG.57163.2				MSTRG.48821.1								MSTRG.18665.1				MSTRG.20517.1								MSTRG.88626.1
MSTRG.78900.1			MSTRG.13428.2				MSTRG.120935.1								MSTRG.65004.9				MSTRG.109152.1								MSTRG.54730.3
MSTRG.16594.1			MSTRG.11127.3				MSTRG.109523.20								MSTRG.96597.3				MSTRG.88197.1								MSTRG.41590.1
MSTRG.8744.1			MSTRG.38947.1				MSTRG.55802.3								MSTRG.14854.2				MSTRG.57362.1								MSTRG.117076.1
MSTRG.52823.6			MSTRG.108582.3				MSTRG.84701.3								MSTRG.110118.1				MSTRG.96188.6								MSTRG.42969.1
MSTRG.62930.2			MSTRG.43074.3				MSTRG.10348.2								MSTRG.58347.5				MSTRG.99545.2								MSTRG.98080.1
MSTRG.5221.1			MSTRG.55526.1				MSTRG.103036.1								MSTRG.771.2				MSTRG.56687.2								MSTRG.88671.3
MSTRG.62277.11			MSTRG.11897.2				MSTRG.102443.1								MSTRG.16935.2				MSTRG.89315.1								MSTRG.12823.7
MSTRG.66734.2			MSTRG.71192.1				MSTRG.75700.2								MSTRG.21160.1				MSTRG.101950.1								MSTRG.44564.4
MSTRG.92588.4			MSTRG.51776.1				MSTRG.65147.1								MSTRG.26480.2				MSTRG.27788.1								MSTRG.106082.1
MSTRG.55465.1			MSTRG.57233.3				MSTRG.24327.1								MSTRG.18830.1				MSTRG.56512.2								MSTRG.12303.1
MSTRG.68718.1			MSTRG.23565.1				MSTRG.88328.1								MSTRG.119689.2				MSTRG.112727.1								MSTRG.103416.1
MSTRG.122543.1			MSTRG.60578.1				MSTRG.104630.1								MSTRG.55023.1				MSTRG.45187.2								MSTRG.61952.1
MSTRG.70781.5			MSTRG.121082.6				MSTRG.18857.1								MSTRG.123020.2				MSTRG.24633.5								MSTRG.122981.2
MSTRG.115922.1			MSTRG.10749.3				MSTRG.85335.1								MSTRG.63604.3				MSTRG.31912.4								MSTRG.110621.1
MSTRG.9981.1			MSTRG.66711.5				MSTRG.55227.1								MSTRG.94308.1				MSTRG.115589.1								MSTRG.28515.1
MSTRG.24897.1			MSTRG.102351.3				MSTRG.1212.1								MSTRG.105379.2				MSTRG.48776.24								MSTRG.48308.2
MSTRG.121389.3			MSTRG.120267.7				MSTRG.17607.1								MSTRG.56186.1				MSTRG.77031.2								MSTRG.48598.1
MSTRG.126888.2			MSTRG.51516.4				MSTRG.99916.5								MSTRG.8690.1				MSTRG.46822.1								MSTRG.108786.1
MSTRG.40715.3			MSTRG.52388.1				MSTRG.81255.1								MSTRG.46024.2				MSTRG.109036.1								MSTRG.15293.1
MSTRG.67461.1			MSTRG.12214.1				MSTRG.30188.1								MSTRG.112665.1				MSTRG.28132.1								MSTRG.14988.2
MSTRG.58880.7			MSTRG.8740.1				MSTRG.8628.7								MSTRG.123690.1				MSTRG.22716.2								MSTRG.70554.6
MSTRG.125734.1			MSTRG.79748.2				MSTRG.101127.4								MSTRG.56172.1				MSTRG.66520.34								MSTRG.3922.1
MSTRG.103823.3			MSTRG.41073.1				MSTRG.66401.10								MSTRG.39825.1				MSTRG.2009.1								MSTRG.83504.2
MSTRG.26000.1			MSTRG.5245.3				MSTRG.119762.8								MSTRG.88472.3				MSTRG.121365.1								MSTRG.4746.1
MSTRG.50155.3			MSTRG.66567.4				MSTRG.121736.9								MSTRG.120489.3				MSTRG.86327.2								MSTRG.52755.1
MSTRG.105515.23			MSTRG.64883.2				MSTRG.52193.2								MSTRG.38912.4				MSTRG.61376.3								MSTRG.10758.1
MSTRG.22426.1			MSTRG.43201.2				MSTRG.18514.1								MSTRG.119783.2				MSTRG.103257.2								MSTRG.116615.1
MSTRG.86482.1			MSTRG.88237.3				MSTRG.69736.7								MSTRG.68223.19				MSTRG.63677.8								MSTRG.6365.1
MSTRG.50799.1			MSTRG.43205.2				MSTRG.57290.2								MSTRG.81873.1				MSTRG.123565.4								MSTRG.117571.1
MSTRG.74521.1			MSTRG.77600.3				MSTRG.90801.2								MSTRG.124615.21				MSTRG.44708.1								MSTRG.28933.4
MSTRG.48268.1			MSTRG.5323.4				MSTRG.91323.1								MSTRG.119125.2				MSTRG.45354.2								MSTRG.122554.3
MSTRG.44124.8			MSTRG.41382.1				MSTRG.40434.2								MSTRG.4827.1				MSTRG.48925.1								MSTRG.76151.1
MSTRG.55834.1			MSTRG.80431.2				MSTRG.82458.2								MSTRG.126923.11				MSTRG.4432.1								MSTRG.35097.1
MSTRG.80367.1			MSTRG.31350.11				MSTRG.11584.1								MSTRG.24651.3				MSTRG.16569.2								MSTRG.20942.2
MSTRG.43152.4			MSTRG.23564.1				MSTRG.49925.1								MSTRG.40935.1				MSTRG.58071.5								MSTRG.62233.1
MSTRG.119167.1			MSTRG.102.6				MSTRG.43705.2								MSTRG.77027.4				MSTRG.107690.1								MSTRG.44857.1
MSTRG.98959.1			MSTRG.105160.1				MSTRG.18994.6								MSTRG.71298.2				MSTRG.17256.1								MSTRG.55567.1
MSTRG.109933.1			MSTRG.71289.5				MSTRG.53967.6								MSTRG.106809.1				MSTRG.92901.1								MSTRG.53480.1
MSTRG.102189.1			MSTRG.61616.2				MSTRG.41928.2								MSTRG.58772.1				MSTRG.101327.1								MSTRG.14330.1
MSTRG.1918.2			MSTRG.11438.8				MSTRG.102997.1								MSTRG.59980.3				MSTRG.10149.1								MSTRG.63983.3
MSTRG.22642.2			MSTRG.49312.2				MSTRG.38187.3								MSTRG.96706.1				MSTRG.31427.1								MSTRG.55607.1
MSTRG.86095.9			MSTRG.107580.1				MSTRG.65043.1								MSTRG.34439.1				MSTRG.107628.2								MSTRG.84442.1
MSTRG.80002.2			MSTRG.88543.1				MSTRG.86899.6								MSTRG.64265.2				MSTRG.67419.2								MSTRG.116432.1
MSTRG.86779.1			MSTRG.36650.2				MSTRG.47278.2								MSTRG.69882.5				MSTRG.989.1								MSTRG.16535.1
MSTRG.52213.37			MSTRG.93397.3				MSTRG.57174.2								MSTRG.68964.1				MSTRG.66187.2								MSTRG.69460.1
MSTRG.55189.3			MSTRG.87261.22				MSTRG.91025.7								MSTRG.38906.1				MSTRG.118587.1								MSTRG.86262.1
MSTRG.111710.3			MSTRG.81249.2				MSTRG.7291.3								MSTRG.61766.4				MSTRG.24459.1								MSTRG.2591.6
MSTRG.16470.8			MSTRG.35184.4				MSTRG.101531.5								MSTRG.100917.2				MSTRG.107292.2								MSTRG.45379.3
MSTRG.60620.1			MSTRG.102751.2				MSTRG.37319.3								MSTRG.68424.6				MSTRG.16449.1								MSTRG.26937.5
MSTRG.11517.8			MSTRG.62090.1				MSTRG.82602.1								MSTRG.94203.1				MSTRG.82686.1								MSTRG.72780.1
MSTRG.38549.3			MSTRG.112625.8				MSTRG.53459.1								MSTRG.45248.2				MSTRG.55634.1								MSTRG.29169.8
MSTRG.46015.2			MSTRG.20190.1				MSTRG.53457.2								MSTRG.65529.4				MSTRG.5241.1								MSTRG.38358.2
MSTRG.23990.1			MSTRG.41181.2				MSTRG.61176.1								MSTRG.85987.3				MSTRG.102025.1								MSTRG.26564.2
MSTRG.117991.1			MSTRG.42777.1				MSTRG.34232.38								MSTRG.99256.4				MSTRG.18985.1								MSTRG.117385.3
MSTRG.4603.1			MSTRG.94409.2				MSTRG.93405.5								MSTRG.4867.1				MSTRG.116909.1								MSTRG.98494.2
MSTRG.78649.4			MSTRG.95458.1				MSTRG.42072.5								MSTRG.115720.1				MSTRG.94300.1								MSTRG.43192.1
MSTRG.116945.4			MSTRG.70566.11				MSTRG.117126.1								MSTRG.33858.1				MSTRG.18158.2								MSTRG.119656.1
MSTRG.43432.1			MSTRG.40581.1				MSTRG.117290.1								MSTRG.65576.1				MSTRG.91837.1								MSTRG.90664.1
MSTRG.19171.1			MSTRG.109835.3				MSTRG.119244.3								MSTRG.28375.5				MSTRG.4171.1								MSTRG.29895.1
MSTRG.125990.6			MSTRG.125990.5				MSTRG.100613.4								MSTRG.64345.5				MSTRG.3492.3								MSTRG.96991.2
MSTRG.80768.4			MSTRG.85870.5				MSTRG.108547.8								MSTRG.4353.2				MSTRG.82907.6								MSTRG.1079.11
MSTRG.30923.2			MSTRG.40576.29				MSTRG.52935.3								MSTRG.47631.1				MSTRG.41655.1								MSTRG.122563.1
MSTRG.15770.1			MSTRG.46052.1				MSTRG.7116.2								MSTRG.126882.1				MSTRG.25023.1								MSTRG.17522.1
MSTRG.5525.2			MSTRG.5693.1				MSTRG.86095.6								MSTRG.63787.1				MSTRG.11205.1								MSTRG.7368.1
MSTRG.19309.1			MSTRG.63143.1				MSTRG.49621.2								MSTRG.8263.1				MSTRG.16544.1								MSTRG.94014.1
MSTRG.95296.4			MSTRG.124730.2				MSTRG.18533.2								MSTRG.68658.5				MSTRG.54418.3								MSTRG.37244.3
MSTRG.30518.1			MSTRG.80134.2				MSTRG.70531.1								MSTRG.87065.1				MSTRG.55001.2								MSTRG.44162.1
MSTRG.113146.1			MSTRG.74922.2				MSTRG.34640.1								MSTRG.4952.2				MSTRG.79349.3								MSTRG.64428.3
MSTRG.49746.13			MSTRG.125218.4				MSTRG.76707.2								MSTRG.54788.2				MSTRG.124084.1								MSTRG.70250.2
MSTRG.37327.3			MSTRG.115167.2				MSTRG.78413.1								MSTRG.41183.3				MSTRG.49032.29								MSTRG.17667.1
MSTRG.25907.4			MSTRG.29023.1				MSTRG.101809.4								MSTRG.60716.3				MSTRG.72367.2								MSTRG.109656.1
MSTRG.46813.4			MSTRG.57966.11				MSTRG.94898.1								MSTRG.103314.1				MSTRG.30010.1								MSTRG.91322.1
MSTRG.116932.10			MSTRG.44133.7				MSTRG.94209.1								MSTRG.86825.3				MSTRG.964.1								MSTRG.83631.2
MSTRG.42298.5			MSTRG.124775.1				MSTRG.48465.1								MSTRG.57258.2				MSTRG.32840.1								MSTRG.32242.1
MSTRG.106547.2			MSTRG.11773.1				MSTRG.112596.1								MSTRG.39173.1				MSTRG.34404.4								MSTRG.126784.1
MSTRG.22432.3			MSTRG.117613.2				MSTRG.99324.1								MSTRG.99592.3				MSTRG.100370.1								MSTRG.52603.1
MSTRG.94476.2			MSTRG.60768.2				MSTRG.63008.1								MSTRG.20459.1				MSTRG.120601.2								MSTRG.56021.2
MSTRG.37711.3			MSTRG.109152.9				MSTRG.94514.1								MSTRG.68045.1				MSTRG.44440.3								MSTRG.83350.1
MSTRG.97172.2			MSTRG.18808.11				MSTRG.45177.2								MSTRG.11680.1				MSTRG.70369.1								MSTRG.121992.3
MSTRG.46260.2			MSTRG.24148.4				MSTRG.97516.1								MSTRG.18987.3				MSTRG.77999.4								MSTRG.27239.1
MSTRG.27799.2			MSTRG.33418.2				MSTRG.119576.5								MSTRG.57818.1				MSTRG.84121.2								MSTRG.96124.1
MSTRG.52534.2			MSTRG.104630.2				MSTRG.121662.3								MSTRG.56285.1				MSTRG.95298.1								MSTRG.72420.1
MSTRG.39992.1			MSTRG.24552.1				MSTRG.44616.1								MSTRG.27164.1				MSTRG.53650.1								MSTRG.72056.2
MSTRG.117925.1			MSTRG.110712.2				MSTRG.9841.2								MSTRG.31709.1				MSTRG.66795.1								MSTRG.91393.1
MSTRG.51434.2			MSTRG.81608.1				MSTRG.82140.3								MSTRG.88825.1				MSTRG.101990.1								MSTRG.32621.1
MSTRG.43771.1			MSTRG.90940.1				MSTRG.13629.1								MSTRG.50472.1				MSTRG.82156.2								MSTRG.51224.1
MSTRG.27322.4			MSTRG.36804.1				MSTRG.64605.1								MSTRG.49228.1				MSTRG.31320.1								MSTRG.7852.1
MSTRG.97772.1			MSTRG.70687.1				MSTRG.91306.1								MSTRG.64869.1				MSTRG.80940.1								MSTRG.80716.1
MSTRG.92966.2			MSTRG.14717.1				MSTRG.46636.3								MSTRG.76448.10				MSTRG.54204.5								MSTRG.114466.2
MSTRG.100766.2			MSTRG.3276.1				MSTRG.114290.1								MSTRG.88409.1				MSTRG.83391.18								MSTRG.27611.1
MSTRG.28615.3			MSTRG.29794.1				MSTRG.109763.1								MSTRG.125856.1				MSTRG.91364.1								MSTRG.86826.4
MSTRG.42907.1			MSTRG.55474.2				MSTRG.124291.2								MSTRG.13508.1				MSTRG.108307.2								MSTRG.62673.1
MSTRG.94053.4			MSTRG.12551.7				MSTRG.122589.1								MSTRG.84281.4				MSTRG.111423.1								MSTRG.108240.1
MSTRG.120335.2			MSTRG.73907.2				MSTRG.113088.1								MSTRG.94809.1				MSTRG.27808.6								MSTRG.111206.5
MSTRG.68878.3			MSTRG.112899.3				MSTRG.109650.6								MSTRG.102812.1				MSTRG.69452.24								MSTRG.2182.1
MSTRG.116319.1			MSTRG.93565.10				MSTRG.100802.1								MSTRG.28322.1				MSTRG.123820.1								MSTRG.76029.1
MSTRG.53108.1			MSTRG.33429.1				MSTRG.125935.2								MSTRG.108026.1				MSTRG.14988.3								MSTRG.91064.2
MSTRG.101332.3			MSTRG.47270.2				MSTRG.54562.1								MSTRG.125749.3				MSTRG.116009.1								MSTRG.25988.1
MSTRG.119470.1			MSTRG.51071.2				MSTRG.29711.1								MSTRG.12994.1				MSTRG.67500.3								MSTRG.76480.1
MSTRG.12293.1			MSTRG.33850.2				MSTRG.81644.1								MSTRG.39252.3				MSTRG.104070.1								MSTRG.64281.2
MSTRG.1958.4			MSTRG.98898.1				MSTRG.88449.4								MSTRG.117386.1				MSTRG.18028.2								MSTRG.42375.2
MSTRG.42886.1			MSTRG.14531.2				MSTRG.64265.1								MSTRG.60388.1				MSTRG.102573.2								MSTRG.13944.1
MSTRG.9748.2			MSTRG.5604.1				MSTRG.9529.2								MSTRG.119275.9				MSTRG.76662.1								MSTRG.126757.1
MSTRG.124587.1			MSTRG.34242.7				MSTRG.50149.1								MSTRG.102320.3				MSTRG.97252.1								MSTRG.100221.2
MSTRG.97600.1			MSTRG.93518.6				MSTRG.75554.1								MSTRG.67750.3				MSTRG.8684.1								MSTRG.20162.2
MSTRG.115891.3			MSTRG.50170.21				MSTRG.117164.9								MSTRG.80294.3				MSTRG.35322.2								MSTRG.14974.1
MSTRG.124736.5			MSTRG.30044.2				MSTRG.26464.1								MSTRG.63945.1				MSTRG.120391.1								MSTRG.113886.1
MSTRG.56577.1			MSTRG.16223.3				MSTRG.61548.1								MSTRG.76609.1				MSTRG.48329.2								MSTRG.123774.1
MSTRG.14947.1			MSTRG.20743.1				MSTRG.118087.3								MSTRG.73932.1				MSTRG.90145.1								MSTRG.14773.1
MSTRG.3526.2			MSTRG.22549.1				MSTRG.63522.3								MSTRG.1862.3				MSTRG.61889.4								MSTRG.96903.3
MSTRG.27097.3			MSTRG.13435.5				MSTRG.98971.6								MSTRG.58947.1				MSTRG.36485.1								MSTRG.19882.1
MSTRG.105362.1			MSTRG.102014.2				MSTRG.49160.6								MSTRG.80820.10				MSTRG.107490.1								MSTRG.73634.1
MSTRG.62751.2			MSTRG.93152.7				MSTRG.87511.5								MSTRG.25255.3				MSTRG.90349.2								MSTRG.6816.1
MSTRG.95895.1			MSTRG.81394.1				MSTRG.2939.1								MSTRG.660.6				MSTRG.31455.26								MSTRG.7753.1
MSTRG.126739.3			MSTRG.21810.2				MSTRG.74348.9								MSTRG.10732.5				MSTRG.69064.1								MSTRG.103823.11
MSTRG.55252.3			MSTRG.4892.1				MSTRG.101339.3								MSTRG.115906.3				MSTRG.122278.2								MSTRG.77840.1
MSTRG.81249.28			MSTRG.82825.5				MSTRG.116499.3								MSTRG.13665.1				MSTRG.27204.1								MSTRG.80393.1
MSTRG.87053.3			MSTRG.17787.4				MSTRG.32619.5								MSTRG.63677.16				MSTRG.72526.1								MSTRG.372.1
MSTRG.101026.2			MSTRG.55100.1				MSTRG.78743.1								MSTRG.15543.4				MSTRG.97311.1								MSTRG.101073.1
MSTRG.46936.5			MSTRG.101981.2				MSTRG.109576.1								MSTRG.25163.1				MSTRG.104312.1								MSTRG.79748.7
MSTRG.29726.4			MSTRG.105070.3				MSTRG.81221.1								MSTRG.65159.1				MSTRG.8181.1								MSTRG.55675.1
MSTRG.59153.6			MSTRG.7806.7				MSTRG.63171.3								MSTRG.44941.4				MSTRG.6098.2								MSTRG.120788.1
MSTRG.52855.1			MSTRG.103834.1				MSTRG.16247.1								MSTRG.62718.1				MSTRG.123033.1								MSTRG.97286.1
MSTRG.114917.3			MSTRG.51359.3				MSTRG.21547.1								MSTRG.29267.11				MSTRG.110089.13								MSTRG.54812.1
MSTRG.49587.5			MSTRG.20645.3				MSTRG.65099.4								MSTRG.31878.1				MSTRG.19741.4								MSTRG.84612.1
MSTRG.45313.1			MSTRG.30486.2				MSTRG.63365.1								MSTRG.69619.5				MSTRG.99833.2								MSTRG.70710.1
MSTRG.126706.3			MSTRG.53535.5				MSTRG.96164.4								MSTRG.32068.1				MSTRG.60769.1								MSTRG.122554.2
MSTRG.51891.1			MSTRG.62093.7				MSTRG.120831.3								MSTRG.93245.3				MSTRG.32064.1								MSTRG.113764.2
MSTRG.116140.11			MSTRG.47610.11				MSTRG.53450.2								MSTRG.49393.2				MSTRG.122713.3								MSTRG.56073.1
MSTRG.108776.1			MSTRG.100691.1				MSTRG.104301.1								MSTRG.53349.1				MSTRG.87642.1								MSTRG.78482.1
MSTRG.83325.1			MSTRG.21508.1				MSTRG.24632.1								MSTRG.120491.9				MSTRG.20618.1								MSTRG.36586.1
MSTRG.48389.1			MSTRG.60066.12				MSTRG.59002.1								MSTRG.94.2				MSTRG.45432.1								MSTRG.31084.1
MSTRG.44833.1			MSTRG.13202.7				MSTRG.3526.1								MSTRG.120471.1				MSTRG.1413.1								MSTRG.16704.7
MSTRG.70732.4			MSTRG.57596.4				MSTRG.58115.1								MSTRG.68706.1				MSTRG.52083.1								MSTRG.3886.2
MSTRG.12942.1			MSTRG.82220.1				MSTRG.80577.1								MSTRG.40454.1				MSTRG.83838.3								MSTRG.15631.5
MSTRG.111753.2			MSTRG.30755.2				MSTRG.77858.1								MSTRG.11688.1				MSTRG.59736.1								MSTRG.60631.1
MSTRG.43205.1			MSTRG.66211.1				MSTRG.19336.2								MSTRG.93841.1				MSTRG.71664.1								MSTRG.7812.3
MSTRG.59506.2			MSTRG.70608.1				MSTRG.52498.1								MSTRG.40405.1				MSTRG.125717.2								MSTRG.126858.1
MSTRG.76483.1			MSTRG.7330.2				MSTRG.49269.4								MSTRG.109218.1				MSTRG.47887.1								MSTRG.70292.3
MSTRG.33287.1			MSTRG.84267.4				MSTRG.64709.1								MSTRG.56917.1				MSTRG.58496.1								MSTRG.13347.2
MSTRG.118407.2			MSTRG.111873.2				MSTRG.25317.3								MSTRG.103713.3				MSTRG.71830.1								MSTRG.98494.1
MSTRG.53050.4			MSTRG.110488.1				MSTRG.60422.1								MSTRG.49254.1				MSTRG.18728.2								MSTRG.100917.3
MSTRG.61274.2			MSTRG.112944.1				MSTRG.118637.1								MSTRG.76706.5				MSTRG.23646.1								MSTRG.70854.1
MSTRG.79169.2			MSTRG.28347.1				MSTRG.58787.2								MSTRG.100941.4				MSTRG.103229.3								MSTRG.9045.1
MSTRG.40599.1			MSTRG.26016.1				MSTRG.74911.4								MSTRG.104848.4				MSTRG.892.4								MSTRG.42795.1
MSTRG.53916.1			MSTRG.1827.1				MSTRG.93548.3								MSTRG.9826.3				MSTRG.121274.1								MSTRG.41854.3
MSTRG.25471.1			MSTRG.83746.2				MSTRG.84899.5								MSTRG.121144.3				MSTRG.44211.1								MSTRG.12132.1
MSTRG.108343.5			MSTRG.71009.1				MSTRG.787.14								MSTRG.119886.4				MSTRG.72791.1								MSTRG.76958.1
MSTRG.107245.3			MSTRG.1981.1				MSTRG.111813.1								MSTRG.85238.1				MSTRG.77442.1								MSTRG.111969.1
MSTRG.37544.27			MSTRG.24735.4				MSTRG.31188.6								MSTRG.99220.1				MSTRG.116195.2								MSTRG.33590.1
MSTRG.86998.2			MSTRG.49416.1				MSTRG.36172.1								MSTRG.123374.1				MSTRG.120352.1								MSTRG.109523.35
MSTRG.21799.1			MSTRG.57308.1				MSTRG.31791.1								MSTRG.90605.2				MSTRG.65458.2								MSTRG.75815.1
MSTRG.93072.3			MSTRG.20728.4				MSTRG.36420.1								MSTRG.8144.4				MSTRG.41907.1								MSTRG.59935.4
MSTRG.122492.4			MSTRG.64319.1				MSTRG.61670.2								MSTRG.90522.1				MSTRG.117275.1								MSTRG.34232.36
MSTRG.91466.2			MSTRG.113405.13				MSTRG.115634.3								MSTRG.88696.1				MSTRG.56128.2								MSTRG.43394.1
MSTRG.126182.1			MSTRG.86658.3				MSTRG.13379.1								MSTRG.29513.1				MSTRG.95375.1								MSTRG.109627.1
MSTRG.49743.4			MSTRG.75152.3				MSTRG.49143.2								MSTRG.84306.1				MSTRG.39655.1								MSTRG.90022.4
MSTRG.20954.2			MSTRG.83662.6				MSTRG.102486.8								MSTRG.74758.1				MSTRG.32902.1								MSTRG.8574.4
MSTRG.105771.1			MSTRG.81027.1				MSTRG.75906.1								MSTRG.4723.3				MSTRG.100324.2								MSTRG.64772.1
MSTRG.115918.4			MSTRG.122680.1				MSTRG.78866.3								MSTRG.43999.9				MSTRG.108856.1								MSTRG.8174.2
MSTRG.37229.1			MSTRG.1823.4				MSTRG.72811.4								MSTRG.15684.7				MSTRG.62894.6								MSTRG.52865.1
MSTRG.75497.1			MSTRG.75237.1				MSTRG.105710.2								MSTRG.73457.2				MSTRG.86787.2								MSTRG.99161.1
MSTRG.7335.13			MSTRG.27864.1				MSTRG.7390.3								MSTRG.55443.1				MSTRG.11139.1								MSTRG.53212.2
MSTRG.13836.1			MSTRG.72634.1				MSTRG.80645.1								MSTRG.105451.1				MSTRG.124572.1								MSTRG.114702.1
MSTRG.27190.1			MSTRG.109401.1				MSTRG.103980.1								MSTRG.82108.2				MSTRG.6780.1								MSTRG.85730.2
MSTRG.21285.2			MSTRG.95382.1				MSTRG.84899.15								MSTRG.46095.1				MSTRG.69321.2								MSTRG.67578.2
MSTRG.103229.4			MSTRG.3960.1				MSTRG.76776.8								MSTRG.81909.1				MSTRG.56046.1								MSTRG.73789.2
MSTRG.10829.14			MSTRG.106500.2				MSTRG.67573.12								MSTRG.120997.7				MSTRG.113260.4								MSTRG.86485.1
MSTRG.10647.1			MSTRG.95296.1				MSTRG.17911.1								MSTRG.102647.2				MSTRG.114217.5								MSTRG.116565.13
MSTRG.41329.1			MSTRG.83187.6				MSTRG.14206.2								MSTRG.96808.1				MSTRG.126238.6								MSTRG.87542.1
MSTRG.93181.2			MSTRG.53834.1				MSTRG.22469.2								MSTRG.72310.1				MSTRG.97649.2								MSTRG.83291.1
MSTRG.113155.2			MSTRG.95173.12				MSTRG.62277.4								MSTRG.34114.1				MSTRG.115450.1								MSTRG.74245.4
MSTRG.121337.1			MSTRG.61686.1				MSTRG.82521.1								MSTRG.107727.1				MSTRG.76007.5								MSTRG.29660.1
MSTRG.79964.1			MSTRG.125445.2				MSTRG.125611.5								MSTRG.85468.2				MSTRG.107032.6								MSTRG.26161.1
MSTRG.107255.2			MSTRG.40066.3				MSTRG.101037.1								MSTRG.111190.4				MSTRG.109616.1								MSTRG.116405.1
MSTRG.36185.5			MSTRG.105967.1				MSTRG.126505.2								MSTRG.108521.1				MSTRG.26668.1								MSTRG.101709.1
MSTRG.57082.1			MSTRG.10923.1				MSTRG.37104.2								MSTRG.57251.2				MSTRG.39234.1								MSTRG.79066.2
MSTRG.64240.1			MSTRG.14392.2				MSTRG.17068.4								MSTRG.30211.9				MSTRG.50090.4								MSTRG.39077.2
MSTRG.88272.4			MSTRG.83902.1				MSTRG.89156.2								MSTRG.34361.2				MSTRG.115341.11								MSTRG.110573.1
MSTRG.15663.4			MSTRG.21026.2				MSTRG.115864.3								MSTRG.81301.5				MSTRG.1939.1								MSTRG.97428.1
MSTRG.124371.23			MSTRG.4472.1				MSTRG.49032.2								MSTRG.110882.2				MSTRG.56628.3								MSTRG.69029.2
MSTRG.114378.7			MSTRG.25912.13				MSTRG.115082.8								MSTRG.20266.1				MSTRG.78683.1								MSTRG.48321.1
MSTRG.57858.11			MSTRG.94342.3				MSTRG.43669.7								MSTRG.61648.3				MSTRG.114768.1								MSTRG.88331.1
MSTRG.69738.41			MSTRG.74790.4				MSTRG.83915.3								MSTRG.120942.1				MSTRG.6065.3								MSTRG.33506.1
MSTRG.40377.1			MSTRG.29880.1				MSTRG.19747.2								MSTRG.37474.1				MSTRG.49624.1								MSTRG.55545.2
MSTRG.96533.1			MSTRG.111082.1				MSTRG.91631.1								MSTRG.6457.1				MSTRG.21856.2								MSTRG.71635.1
MSTRG.118128.9			MSTRG.42974.2				MSTRG.90854.3								MSTRG.123266.19				MSTRG.120830.1								MSTRG.60165.1
MSTRG.55679.3			MSTRG.30030.3				MSTRG.86780.4								MSTRG.52792.1				MSTRG.71608.1								MSTRG.73181.1
MSTRG.4563.1			MSTRG.113720.1				MSTRG.27375.2								MSTRG.92417.1				MSTRG.58434.1								MSTRG.104526.1
MSTRG.36274.2			MSTRG.9940.1				MSTRG.15790.2								MSTRG.67815.2				MSTRG.126262.1								MSTRG.79349.7
MSTRG.75937.1			MSTRG.54965.2				MSTRG.13226.1								MSTRG.61655.1				MSTRG.80294.1								MSTRG.26967.1
MSTRG.121337.6			MSTRG.22687.2				MSTRG.14370.3								MSTRG.98185.2				MSTRG.111074.3								MSTRG.47302.2
MSTRG.79090.1			MSTRG.27995.6				MSTRG.9045.3								MSTRG.118339.1				MSTRG.89933.3								MSTRG.55034.3
MSTRG.73445.2			MSTRG.115255.2				MSTRG.84899.25								MSTRG.58365.1				MSTRG.42869.1								MSTRG.113133.1
MSTRG.14733.1			MSTRG.24984.3				MSTRG.14978.2								MSTRG.36373.1				MSTRG.106806.1								MSTRG.110878.1
MSTRG.31140.1			MSTRG.27524.1				MSTRG.96685.9								MSTRG.47374.4				MSTRG.36325.1								MSTRG.105782.3
MSTRG.45548.6			MSTRG.62502.1				MSTRG.2331.6								MSTRG.21647.1				MSTRG.117398.1								MSTRG.95902.1
MSTRG.34843.1			MSTRG.76702.7				MSTRG.60459.2								MSTRG.44561.1				MSTRG.46099.2								MSTRG.65184.3
MSTRG.37652.3			MSTRG.109673.7				MSTRG.95484.1								MSTRG.7963.2				MSTRG.103094.10								MSTRG.103836.1
MSTRG.33678.11			MSTRG.24156.6				MSTRG.79093.1								MSTRG.33856.2				MSTRG.86065.1								MSTRG.14103.2
MSTRG.109469.5			MSTRG.106112.2				MSTRG.103110.3								MSTRG.13773.5				MSTRG.19665.1								MSTRG.20756.1
MSTRG.57156.1			MSTRG.5923.29				MSTRG.11802.1								MSTRG.113130.1				MSTRG.82283.2								MSTRG.36586.2
MSTRG.77128.1			MSTRG.53837.3				MSTRG.63408.3								MSTRG.34910.1				MSTRG.22302.1								MSTRG.105079.1
MSTRG.113197.2			MSTRG.107480.1				MSTRG.35771.1								MSTRG.96595.2				MSTRG.59735.1								MSTRG.109679.1
MSTRG.34834.1			MSTRG.111051.2				MSTRG.110325.4								MSTRG.120089.4				MSTRG.106507.1								MSTRG.79421.1
MSTRG.122691.9			MSTRG.110765.1				MSTRG.107032.5								MSTRG.22817.1				MSTRG.63305.1								MSTRG.26274.1
MSTRG.51545.5			MSTRG.20534.1				MSTRG.124943.1								MSTRG.32020.1				MSTRG.84121.1								MSTRG.80394.1
MSTRG.70222.6			MSTRG.21923.1				MSTRG.2855.2								MSTRG.116573.3				MSTRG.30532.2								MSTRG.33254.3
MSTRG.8433.1			MSTRG.76276.3				MSTRG.84374.1								MSTRG.72810.1				MSTRG.109563.1								MSTRG.125213.2
MSTRG.104681.1			MSTRG.18613.2				MSTRG.22514.1								MSTRG.53681.1				MSTRG.10536.1								MSTRG.105036.1
MSTRG.14778.5			MSTRG.52603.3				MSTRG.110652.1								MSTRG.31826.1				MSTRG.13798.1								MSTRG.71485.5
MSTRG.78415.1			MSTRG.77447.1				MSTRG.25587.5								MSTRG.73581.4				MSTRG.125663.13								MSTRG.30658.1
MSTRG.112294.18			MSTRG.18871.4				MSTRG.101132.1								MSTRG.68097.3				MSTRG.103536.5								MSTRG.2827.1
MSTRG.109145.1			MSTRG.7299.1				MSTRG.121417.2								MSTRG.10827.1				MSTRG.56714.1								MSTRG.80253.1
MSTRG.5046.5			MSTRG.104737.2				MSTRG.111633.3								MSTRG.69484.1				MSTRG.38185.1								MSTRG.99097.1
MSTRG.99164.1			MSTRG.39448.5				MSTRG.126557.5								MSTRG.72004.1				MSTRG.39593.1								MSTRG.76602.1
MSTRG.124601.33			MSTRG.39854.3				MSTRG.115798.1								MSTRG.79703.9				MSTRG.51759.2								MSTRG.85665.1
MSTRG.96394.2			MSTRG.33995.10				MSTRG.83626.1								MSTRG.114379.1				MSTRG.14796.2								MSTRG.12573.1
MSTRG.28038.4			MSTRG.52249.2				MSTRG.54242.1								MSTRG.93588.1				MSTRG.111488.1								MSTRG.74864.1
MSTRG.75143.1			MSTRG.12551.5				MSTRG.125941.2								MSTRG.27310.1				MSTRG.114140.7								MSTRG.59874.1
MSTRG.78414.1			MSTRG.41729.2				MSTRG.787.15								MSTRG.17584.1				MSTRG.9699.3								MSTRG.23719.2
MSTRG.108238.1			MSTRG.88206.1				MSTRG.80235.1								MSTRG.104138.1				MSTRG.53276.2								MSTRG.112974.1
MSTRG.107175.1			MSTRG.27812.7				MSTRG.57197.1								MSTRG.21678.1				MSTRG.26127.1								MSTRG.105598.1
MSTRG.72950.1			MSTRG.105919.4				MSTRG.88787.2								MSTRG.38692.4				MSTRG.6070.1								MSTRG.116155.3
MSTRG.32130.4			MSTRG.105994.2				MSTRG.119579.8								MSTRG.37688.1				MSTRG.104107.1								MSTRG.4715.1
MSTRG.63588.1			MSTRG.117291.4				MSTRG.124737.2								MSTRG.47879.1				MSTRG.44896.1								MSTRG.45183.6
MSTRG.12098.10			MSTRG.30405.2				MSTRG.14126.1								MSTRG.96597.1				MSTRG.63612.3								MSTRG.19433.1
MSTRG.6157.1			MSTRG.101441.1				MSTRG.121232.1								MSTRG.4743.2				MSTRG.74729.4								MSTRG.61840.4
MSTRG.75898.3			MSTRG.79182.1				MSTRG.38515.13								MSTRG.124730.3				MSTRG.35331.1								MSTRG.71099.1
MSTRG.59564.1			MSTRG.102.45				MSTRG.60005.4								MSTRG.75560.7				MSTRG.23078.3								MSTRG.35247.4
MSTRG.78682.4			MSTRG.93831.1				MSTRG.120109.2								MSTRG.90378.1				MSTRG.94037.3								MSTRG.64020.5
MSTRG.112648.8			MSTRG.1428.5				MSTRG.121131.1								MSTRG.66520.5				MSTRG.82883.1								MSTRG.76313.1
MSTRG.27815.1			MSTRG.57596.3				MSTRG.104358.1								MSTRG.15551.1				MSTRG.1781.1								MSTRG.27647.1
MSTRG.20382.1			MSTRG.20498.3				MSTRG.11017.7								MSTRG.83585.4				MSTRG.51634.1								MSTRG.121391.1
MSTRG.16996.1			MSTRG.62520.2				MSTRG.93161.1								MSTRG.87880.1				MSTRG.9325.1								MSTRG.57579.3
MSTRG.384.1			MSTRG.57391.2				MSTRG.66604.3								MSTRG.5386.2				MSTRG.94294.1								MSTRG.116637.9
MSTRG.76898.1			MSTRG.25418.2				MSTRG.66468.1								MSTRG.122668.1				MSTRG.104418.1								MSTRG.29953.1
MSTRG.46125.1			MSTRG.65182.2				MSTRG.81282.4								MSTRG.11143.1				MSTRG.39247.1								MSTRG.34980.1
MSTRG.6970.2			MSTRG.113682.3				MSTRG.88502.1								MSTRG.10638.1				MSTRG.116114.1								MSTRG.14076.1
MSTRG.112495.2			MSTRG.105941.1				MSTRG.21045.1								MSTRG.118334.1				MSTRG.90681.1								MSTRG.27808.4
MSTRG.56460.1			MSTRG.93577.1				MSTRG.38187.2								MSTRG.81400.1				MSTRG.63676.4								MSTRG.116155.1
MSTRG.26329.1			MSTRG.109864.1				MSTRG.69883.4								MSTRG.1114.6				MSTRG.10134.1								MSTRG.89224.4
MSTRG.109233.1			MSTRG.98886.3				MSTRG.7368.2								MSTRG.85832.1				MSTRG.105877.1								MSTRG.41925.1
MSTRG.115557.7			MSTRG.73292.1				MSTRG.90179.1								MSTRG.116320.1				MSTRG.65222.2								MSTRG.84091.2
MSTRG.92139.5			MSTRG.60005.5				MSTRG.18686.1								MSTRG.109101.1				MSTRG.60393.1								MSTRG.87609.7
MSTRG.80873.4			MSTRG.56456.1				MSTRG.2086.2								MSTRG.5869.2				MSTRG.87282.5								MSTRG.80042.1
MSTRG.53553.5			MSTRG.97311.3				MSTRG.45977.2								MSTRG.36994.2				MSTRG.117215.1								MSTRG.16879.2
MSTRG.25395.1			MSTRG.18753.1				MSTRG.37319.6								MSTRG.53003.10				MSTRG.7075.1								MSTRG.65004.2
MSTRG.41084.1			MSTRG.92572.1				MSTRG.57363.1								MSTRG.16235.3				MSTRG.20282.1								MSTRG.75328.1
MSTRG.56850.2			MSTRG.59015.1				MSTRG.124155.2								MSTRG.122726.2				MSTRG.68223.23								MSTRG.78807.1
MSTRG.70728.9			MSTRG.16649.2				MSTRG.91845.3								MSTRG.112779.1				MSTRG.53703.3								MSTRG.54285.1
MSTRG.40595.6			MSTRG.126762.4				MSTRG.125076.1								MSTRG.115170.2				MSTRG.48806.4								MSTRG.71181.1
MSTRG.51454.5			MSTRG.71941.4				MSTRG.26000.2								MSTRG.109381.1				MSTRG.29217.1								MSTRG.68247.1
MSTRG.68993.11			MSTRG.38979.7				MSTRG.10630.1								MSTRG.7555.1				MSTRG.50750.2								MSTRG.31760.1
MSTRG.22100.6			MSTRG.95361.1				MSTRG.106187.2								MSTRG.46061.1				MSTRG.77890.1								MSTRG.121213.2
MSTRG.51913.3			MSTRG.77452.15				MSTRG.12158.2								MSTRG.60270.1				MSTRG.115105.1								MSTRG.98937.1
MSTRG.87146.1			MSTRG.43722.5				MSTRG.64740.1								MSTRG.118556.2				MSTRG.81187.1								MSTRG.23159.6
MSTRG.52297.2			MSTRG.60837.5				MSTRG.68361.1								MSTRG.79962.1				MSTRG.97626.1								MSTRG.120570.1
MSTRG.3582.4			MSTRG.77940.2				MSTRG.82413.1								MSTRG.57239.1				MSTRG.99610.1								MSTRG.6286.1
MSTRG.91466.1			MSTRG.7057.1				MSTRG.101228.12								MSTRG.20258.2				MSTRG.94088.1								MSTRG.89203.3
MSTRG.105487.1			MSTRG.21033.1				MSTRG.8991.4								MSTRG.95798.3				MSTRG.45909.4								MSTRG.15293.2
MSTRG.9074.2			MSTRG.20184.3				MSTRG.96796.4								MSTRG.1923.1				MSTRG.532.2								MSTRG.66160.2
MSTRG.60192.2			MSTRG.15775.2				MSTRG.109260.3								MSTRG.28531.1				MSTRG.117398.2								MSTRG.123690.3
MSTRG.59345.4			MSTRG.28019.1				MSTRG.52519.1								MSTRG.40956.3				MSTRG.92324.1								MSTRG.29966.2
MSTRG.81447.2			MSTRG.32642.2				MSTRG.20703.1								MSTRG.84999.1				MSTRG.106196.1								MSTRG.36397.5
MSTRG.110272.1			MSTRG.6370.2				MSTRG.55856.1								MSTRG.113605.1				MSTRG.18479.11								MSTRG.21467.1
MSTRG.114378.1			MSTRG.39211.1				MSTRG.74820.2								MSTRG.79859.1				MSTRG.68223.14								MSTRG.114481.1
MSTRG.108865.3			MSTRG.9863.2				MSTRG.69890.1								MSTRG.52527.1				MSTRG.4592.1								MSTRG.58918.1
MSTRG.13548.1			MSTRG.35713.3				MSTRG.81677.1								MSTRG.52817.1				MSTRG.23994.5								MSTRG.14813.1
MSTRG.85076.1			MSTRG.106585.1				MSTRG.77935.3								MSTRG.9927.2				MSTRG.104926.3								MSTRG.22599.2
MSTRG.46894.1			MSTRG.44177.1				MSTRG.50942.1								MSTRG.130.1				MSTRG.114020.2								MSTRG.42223.1
MSTRG.80742.3			MSTRG.14980.1				MSTRG.21668.3								MSTRG.2787.40				MSTRG.18028.1								MSTRG.79341.1
MSTRG.76209.2			MSTRG.25077.2				MSTRG.11600.1								MSTRG.57475.1				MSTRG.26113.1								MSTRG.122809.7
MSTRG.60552.2			MSTRG.4321.2				MSTRG.11925.5								MSTRG.105081.1				MSTRG.27950.1								MSTRG.28069.1
MSTRG.32513.1			MSTRG.89157.13				MSTRG.88712.12								MSTRG.100232.1				MSTRG.42891.1								MSTRG.47287.1
MSTRG.6807.7			MSTRG.33004.3				MSTRG.126655.2								MSTRG.39859.1				MSTRG.48954.2								MSTRG.75632.1
MSTRG.10758.6			MSTRG.29562.1				MSTRG.117864.1								MSTRG.96839.2				MSTRG.1827.2								MSTRG.83402.3
MSTRG.113146.4			MSTRG.122593.10				MSTRG.65904.1								MSTRG.50032.1				MSTRG.63966.1								MSTRG.26040.1
MSTRG.73762.1			MSTRG.26294.6				MSTRG.96254.2								MSTRG.114615.6				MSTRG.84141.1								MSTRG.92272.1
MSTRG.33379.2			MSTRG.74349.1				MSTRG.114817.1								MSTRG.40653.1				MSTRG.53295.2								MSTRG.36710.3
MSTRG.81301.9			MSTRG.117127.3				MSTRG.77393.2								MSTRG.115950.1				MSTRG.49032.6								MSTRG.33427.1
MSTRG.126905.3			MSTRG.46703.7				MSTRG.26928.1								MSTRG.50589.1				MSTRG.121105.9								MSTRG.85507.1
MSTRG.56749.1			MSTRG.13939.1				MSTRG.78050.1								MSTRG.117315.1				MSTRG.42130.1								MSTRG.121380.3
MSTRG.65336.1			MSTRG.24424.5				MSTRG.5073.17								MSTRG.111019.1				MSTRG.81373.2								MSTRG.64970.2
MSTRG.51561.1			MSTRG.19983.1				MSTRG.70934.2								MSTRG.31512.1				MSTRG.82697.1								MSTRG.25227.1
MSTRG.64388.2			MSTRG.126665.4				MSTRG.107004.1								MSTRG.15867.2				MSTRG.100222.3								MSTRG.39623.1
MSTRG.99863.1			MSTRG.93405.4				MSTRG.71521.1								MSTRG.21038.1				MSTRG.102966.2								MSTRG.53114.4
MSTRG.74175.3			MSTRG.46299.2				MSTRG.126726.2								MSTRG.119016.1				MSTRG.75977.9								MSTRG.90022.6
MSTRG.94374.1			MSTRG.47320.5				MSTRG.63677.10								MSTRG.70899.1				MSTRG.115565.6								MSTRG.57150.1
MSTRG.50116.1			MSTRG.106902.1				MSTRG.111674.1								MSTRG.40012.7				MSTRG.120336.1								MSTRG.15623.1
MSTRG.11485.1			MSTRG.79949.2				MSTRG.109663.1								MSTRG.61241.2				MSTRG.70186.1								MSTRG.93914.6
MSTRG.24888.2			MSTRG.50511.1				MSTRG.7120.11								MSTRG.114059.3				MSTRG.77983.4								MSTRG.61647.1
MSTRG.23307.1			MSTRG.93799.6				MSTRG.102519.2								MSTRG.38992.2				MSTRG.109937.2								MSTRG.74717.1
MSTRG.120937.2			MSTRG.38123.1				MSTRG.74470.2								MSTRG.63615.2				MSTRG.67272.5								MSTRG.108417.1
MSTRG.1079.6			MSTRG.90894.2				MSTRG.31015.4								MSTRG.25042.1				MSTRG.109923.1								MSTRG.49703.2
MSTRG.14820.2			MSTRG.38934.1				MSTRG.119594.4								MSTRG.25201.1				MSTRG.5011.6								MSTRG.27232.3
MSTRG.73220.3			MSTRG.110992.4				MSTRG.109523.46								MSTRG.6134.2				MSTRG.79920.2								MSTRG.12835.1
MSTRG.113290.7			MSTRG.48809.2				MSTRG.94999.1								MSTRG.77905.1				MSTRG.44147.1								MSTRG.78655.1
MSTRG.126252.1			MSTRG.106858.2				MSTRG.56223.2								MSTRG.106195.1				MSTRG.44942.2								MSTRG.42386.2
MSTRG.56405.5			MSTRG.77469.1				MSTRG.50170.34								MSTRG.59277.1				MSTRG.95646.1								MSTRG.44133.8
MSTRG.76405.1			MSTRG.20931.2				MSTRG.80874.1								MSTRG.49436.1				MSTRG.90614.1								MSTRG.116096.1
MSTRG.34193.1			MSTRG.104759.5				MSTRG.83120.1								MSTRG.101253.10				MSTRG.33853.1								MSTRG.96590.6
MSTRG.95206.1			MSTRG.48315.1				MSTRG.123214.5								MSTRG.126075.3				MSTRG.33311.1								MSTRG.40081.1
MSTRG.126943.1			MSTRG.113840.2				MSTRG.79357.3								MSTRG.9809.2				MSTRG.40830.1								MSTRG.123202.1
MSTRG.7661.2			MSTRG.59615.1				MSTRG.41093.1								MSTRG.84675.1				MSTRG.79181.1								MSTRG.12027.1
MSTRG.90045.1			MSTRG.6336.3				MSTRG.87311.3								MSTRG.70257.1				MSTRG.28641.2								MSTRG.14623.21
MSTRG.59681.6			MSTRG.106891.1				MSTRG.90125.1								MSTRG.113293.3				MSTRG.113220.1								MSTRG.103085.3
MSTRG.87187.1			MSTRG.68179.1				MSTRG.52644.2								MSTRG.107341.1				MSTRG.126424.3								MSTRG.114487.1
MSTRG.75235.13			MSTRG.39638.1				MSTRG.76869.2								MSTRG.39038.1				MSTRG.117871.5								MSTRG.119260.1
MSTRG.17563.1			MSTRG.81555.10				MSTRG.9259.1								MSTRG.111415.1				MSTRG.8278.1								MSTRG.19108.2
MSTRG.78126.3			MSTRG.1204.1				MSTRG.64505.1								MSTRG.101888.6				MSTRG.17573.7								MSTRG.75580.1
MSTRG.79542.7			MSTRG.69107.1				MSTRG.107553.1								MSTRG.45130.1				MSTRG.60501.1								MSTRG.79178.4
MSTRG.116237.2			MSTRG.59865.1				MSTRG.41548.3								MSTRG.99116.10				MSTRG.13733.1								MSTRG.51003.2
MSTRG.99954.5			MSTRG.99615.1				MSTRG.25062.1								MSTRG.78244.1				MSTRG.42685.1								MSTRG.21215.1
MSTRG.69788.1			MSTRG.46107.1				MSTRG.120534.3								MSTRG.104766.3				MSTRG.114870.1								MSTRG.15395.1
MSTRG.116587.1			MSTRG.50564.1				MSTRG.100114.1								MSTRG.98209.4				MSTRG.38507.16								MSTRG.13822.1
MSTRG.33439.11			MSTRG.111867.2				MSTRG.125915.4								MSTRG.56992.2				MSTRG.78794.1								MSTRG.105010.1
MSTRG.7357.1			MSTRG.46292.1				MSTRG.93986.1								MSTRG.25438.2				MSTRG.99011.1								MSTRG.74678.1
MSTRG.104527.5			MSTRG.97326.4				MSTRG.111832.2								MSTRG.24725.1				MSTRG.12827.3								MSTRG.18156.1
MSTRG.84035.3			MSTRG.18840.3				MSTRG.124114.1								MSTRG.17781.1				MSTRG.97867.1								MSTRG.44449.1
MSTRG.82524.1			MSTRG.119783.6				MSTRG.59613.2								MSTRG.45326.1				MSTRG.86917.1								MSTRG.23300.1
MSTRG.125615.1			MSTRG.115474.4				MSTRG.75416.1								MSTRG.31118.3				MSTRG.7179.1								MSTRG.12823.2
MSTRG.68638.9			MSTRG.82763.3				MSTRG.29049.3								MSTRG.95644.2				MSTRG.32795.21								MSTRG.95607.1
MSTRG.41418.1			MSTRG.32106.1				MSTRG.24527.1								MSTRG.25526.1				MSTRG.119825.1								MSTRG.29067.1
MSTRG.81541.4			MSTRG.78884.4				MSTRG.111365.5								MSTRG.75649.1				MSTRG.76904.1								MSTRG.15793.4
MSTRG.74494.2			MSTRG.27882.2				MSTRG.5089.2								MSTRG.95098.3				MSTRG.53823.1								MSTRG.105373.3
MSTRG.86924.6			MSTRG.36977.14				MSTRG.1157.1								MSTRG.26231.1				MSTRG.73528.6								MSTRG.101596.1
MSTRG.61402.5			MSTRG.105839.7				MSTRG.47446.1								MSTRG.21279.1				MSTRG.21486.2								MSTRG.53242.9
MSTRG.24012.1			MSTRG.124137.1				MSTRG.60583.6								MSTRG.116361.5				MSTRG.69111.1								MSTRG.58604.2
MSTRG.10643.1			MSTRG.14274.2				MSTRG.96485.16								MSTRG.13490.1				MSTRG.54373.1								MSTRG.81290.1
MSTRG.70715.1			MSTRG.53949.6				MSTRG.71429.2								MSTRG.55887.4				MSTRG.25913.1								MSTRG.44133.3
MSTRG.101669.3			MSTRG.109935.1				MSTRG.110856.5								MSTRG.85887.2				MSTRG.28558.1								MSTRG.104602.2
MSTRG.5923.27			MSTRG.106675.1				MSTRG.38091.1								MSTRG.100688.5				MSTRG.119375.1								MSTRG.45909.6
MSTRG.4247.5			MSTRG.81661.1				MSTRG.49259.1								MSTRG.27006.1				MSTRG.90347.1								MSTRG.51983.1
MSTRG.64901.2			MSTRG.23324.1				MSTRG.116451.1								MSTRG.72497.2				MSTRG.50751.4								MSTRG.55444.5
MSTRG.11003.10			MSTRG.62936.4				MSTRG.24008.1								MSTRG.4288.2				MSTRG.105684.3								MSTRG.7019.1
MSTRG.92139.15			MSTRG.31806.1				MSTRG.72499.1								MSTRG.43738.1				MSTRG.56214.2								MSTRG.121526.1
MSTRG.39555.3			MSTRG.71304.7				MSTRG.50152.2								MSTRG.37892.1				MSTRG.674.6								MSTRG.49032.32
MSTRG.117499.1			MSTRG.3869.1				MSTRG.45774.1								MSTRG.49426.1				MSTRG.49477.1								MSTRG.72116.2
MSTRG.105692.1			MSTRG.38994.1				MSTRG.3753.2								MSTRG.63677.6				MSTRG.102750.4								MSTRG.14889.1
MSTRG.55370.6			MSTRG.97539.2				MSTRG.114232.3								MSTRG.92015.1				MSTRG.28514.3								MSTRG.88515.3
MSTRG.96770.10			MSTRG.64391.1				MSTRG.88268.1								MSTRG.77126.1				MSTRG.56533.1								MSTRG.44857.2
MSTRG.123828.4			MSTRG.63848.1				MSTRG.38727.1								MSTRG.49022.1				MSTRG.31455.8								MSTRG.73621.1
MSTRG.120937.1			MSTRG.55118.1				MSTRG.77523.1								MSTRG.88963.3				MSTRG.74321.2								MSTRG.56907.1
MSTRG.112079.1			MSTRG.80131.1				MSTRG.61538.1								MSTRG.114433.1				MSTRG.37978.4								MSTRG.107836.1
MSTRG.106635.1			MSTRG.39216.1				MSTRG.114232.2								MSTRG.122311.1				MSTRG.114989.2								MSTRG.111340.1
MSTRG.95234.2			MSTRG.8068.2				MSTRG.86398.1								MSTRG.101091.2				MSTRG.66520.16								MSTRG.40818.1
MSTRG.49740.2			MSTRG.94314.3				MSTRG.100095.3								MSTRG.71346.1				MSTRG.83448.2								MSTRG.124111.3
MSTRG.90218.1			MSTRG.84981.1				MSTRG.121581.6								MSTRG.78920.1				MSTRG.84946.1								MSTRG.43023.3
MSTRG.26188.2			MSTRG.97087.1				MSTRG.20112.1								MSTRG.102214.1				MSTRG.94816.1								MSTRG.70627.1
MSTRG.24979.1			MSTRG.3643.1				MSTRG.28084.1								MSTRG.21909.4				MSTRG.16514.1								MSTRG.18089.1
MSTRG.104835.6			MSTRG.100114.2				MSTRG.126272.1								MSTRG.120643.3				MSTRG.17790.1								MSTRG.30789.1
MSTRG.101228.6			MSTRG.56403.1				MSTRG.32104.6								MSTRG.102264.9				MSTRG.26111.1								MSTRG.120386.1
MSTRG.65897.1			MSTRG.95841.1				MSTRG.72894.1								MSTRG.57596.6				MSTRG.71665.1								MSTRG.88411.1
MSTRG.12091.1			MSTRG.83896.6				MSTRG.6062.1								MSTRG.44494.1				MSTRG.94530.2								MSTRG.30479.1
MSTRG.38345.6			MSTRG.39837.3				MSTRG.66824.1								MSTRG.84106.1				MSTRG.80220.2								MSTRG.110149.1
MSTRG.62757.1			MSTRG.6889.2				MSTRG.78186.1								MSTRG.80463.2				MSTRG.35545.1								MSTRG.66811.1
MSTRG.116488.4			MSTRG.64390.6				MSTRG.70123.5								MSTRG.94026.1				MSTRG.54891.3								MSTRG.91618.1
MSTRG.58785.1			MSTRG.1428.15				MSTRG.49158.3								MSTRG.45765.1				MSTRG.10011.1								MSTRG.20713.4
MSTRG.113501.1			MSTRG.97963.1				MSTRG.111549.12								MSTRG.55732.1				MSTRG.69652.1								MSTRG.62095.9
MSTRG.7757.1			MSTRG.37522.4				MSTRG.124601.16								MSTRG.122937.2				MSTRG.18600.5								MSTRG.79355.1
MSTRG.126739.9			MSTRG.110089.11				MSTRG.31814.1								MSTRG.24873.1				MSTRG.109899.1								MSTRG.56138.1
MSTRG.68507.1			MSTRG.89973.4				MSTRG.84793.1								MSTRG.2703.2				MSTRG.46761.1								MSTRG.98466.3
MSTRG.43970.1			MSTRG.73322.2				MSTRG.97029.2								MSTRG.74431.1				MSTRG.24828.1								MSTRG.119423.1
MSTRG.96450.2			MSTRG.36378.1				MSTRG.46553.4								MSTRG.89111.3				MSTRG.10541.1								MSTRG.82249.3
MSTRG.91066.8			MSTRG.87281.3				MSTRG.117889.1								MSTRG.15296.1				MSTRG.109791.1								MSTRG.98796.1
MSTRG.112318.1			MSTRG.104629.3				MSTRG.96836.3								MSTRG.66324.1				MSTRG.45203.1								MSTRG.14393.1
MSTRG.78493.1			MSTRG.51786.1				MSTRG.33304.5								MSTRG.56097.1				MSTRG.27325.11								MSTRG.28450.1
MSTRG.46225.2			MSTRG.114802.2				MSTRG.35533.1								MSTRG.20069.1				MSTRG.36855.1								MSTRG.102207.3
MSTRG.125185.3			MSTRG.29726.2				MSTRG.113136.2								MSTRG.11657.1				MSTRG.49336.4								MSTRG.105981.3
MSTRG.47039.1			MSTRG.106107.2				MSTRG.26105.2								MSTRG.39122.1				MSTRG.68223.11								MSTRG.68458.1
MSTRG.27031.1			MSTRG.87304.2				MSTRG.20150.4								MSTRG.56453.1				MSTRG.27812.2								MSTRG.79228.1
MSTRG.43353.4			MSTRG.5377.8				MSTRG.116675.1								MSTRG.101378.1				MSTRG.48239.5								MSTRG.3677.1
MSTRG.54710.1			MSTRG.72512.1				MSTRG.42151.3								MSTRG.31955.1				MSTRG.88472.1								MSTRG.19296.1
MSTRG.56630.2			MSTRG.51761.1				MSTRG.28629.1								MSTRG.80495.1				MSTRG.11198.1								MSTRG.70325.3
MSTRG.800.1			MSTRG.34.1				MSTRG.63794.1								MSTRG.103620.13				MSTRG.85050.1								MSTRG.47281.1
MSTRG.90231.5			MSTRG.3283.1				MSTRG.50994.5								MSTRG.4258.2				MSTRG.70590.5								MSTRG.96759.3
MSTRG.27230.23			MSTRG.90024.1				MSTRG.117637.11								MSTRG.19624.1				MSTRG.27812.8								MSTRG.57711.1
MSTRG.105372.3			MSTRG.50287.2				MSTRG.45259.1								MSTRG.14476.1				MSTRG.99941.1								MSTRG.124577.6
MSTRG.99609.4			MSTRG.102206.7				MSTRG.106668.3								MSTRG.46419.1				MSTRG.1839.1								MSTRG.1114.1
MSTRG.68322.1			MSTRG.123603.3				MSTRG.3142.1								MSTRG.58250.1				MSTRG.60988.1								MSTRG.98153.1
MSTRG.77969.2			MSTRG.11179.1				MSTRG.22083.4								MSTRG.24469.1				MSTRG.103426.4								MSTRG.49292.1
MSTRG.69743.1			MSTRG.53830.2				MSTRG.43852.1								MSTRG.71648.1				MSTRG.68223.17								MSTRG.27941.2
MSTRG.35226.1			MSTRG.72694.6				MSTRG.21672.1								MSTRG.100141.1				MSTRG.89415.1								MSTRG.17573.5
MSTRG.98971.2			MSTRG.77654.1				MSTRG.28530.11								MSTRG.106298.1				MSTRG.98886.1								MSTRG.114070.1
MSTRG.67011.3			MSTRG.41148.1				MSTRG.55723.3								MSTRG.3443.1				MSTRG.89916.1								MSTRG.1787.2
MSTRG.103396.2			MSTRG.86846.1				MSTRG.5990.1								MSTRG.98337.5				MSTRG.32622.3								MSTRG.43186.1
MSTRG.77975.1			MSTRG.68609.3				MSTRG.118440.3								MSTRG.62793.1				MSTRG.110289.1								MSTRG.2551.2
MSTRG.108477.3			MSTRG.43084.1				MSTRG.6016.1								MSTRG.109864.3				MSTRG.35190.3								MSTRG.50090.1
MSTRG.80522.1			MSTRG.79366.1				MSTRG.55455.1								MSTRG.116552.7				MSTRG.16214.1								MSTRG.116116.1
MSTRG.123460.3			MSTRG.95173.14				MSTRG.122547.1								MSTRG.2787.17				MSTRG.43466.1								MSTRG.80583.1
MSTRG.85149.1			MSTRG.55548.2				MSTRG.43041.1								MSTRG.105632.5				MSTRG.120717.2								MSTRG.78976.1
MSTRG.29387.2			MSTRG.68.1				MSTRG.108251.1								MSTRG.38510.2				MSTRG.31388.1								MSTRG.46308.1
MSTRG.66345.1			MSTRG.15443.1				MSTRG.58568.1								MSTRG.47389.1				MSTRG.48291.1								MSTRG.85937.1
MSTRG.769.1			MSTRG.43876.1				MSTRG.32165.1								MSTRG.27580.1				MSTRG.37147.1								MSTRG.102264.2
MSTRG.62368.1			MSTRG.113573.1				MSTRG.20426.1								MSTRG.87678.1				MSTRG.14080.1								MSTRG.119239.1
MSTRG.96087.2			MSTRG.125589.5				MSTRG.14006.1								MSTRG.12204.1				MSTRG.32422.1								MSTRG.81310.3
MSTRG.125557.6			MSTRG.76049.2				MSTRG.66734.3								MSTRG.124482.1				MSTRG.84342.1								MSTRG.71458.7
MSTRG.50091.1			MSTRG.63809.1				MSTRG.16458.1								MSTRG.112930.2				MSTRG.43201.1								MSTRG.17573.9
MSTRG.52534.1			MSTRG.62277.10				MSTRG.50274.2								MSTRG.12519.1				MSTRG.109340.1								MSTRG.12719.2
MSTRG.43215.5			MSTRG.35240.2				MSTRG.59398.6								MSTRG.1737.2				MSTRG.21104.1								MSTRG.3056.6
MSTRG.114703.1			MSTRG.1849.2				MSTRG.91266.1								MSTRG.113924.1				MSTRG.55231.12								MSTRG.47523.4
MSTRG.109523.47			MSTRG.53336.7				MSTRG.81639.2								MSTRG.123191.1				MSTRG.62261.1								MSTRG.8674.6
MSTRG.88993.1			MSTRG.122515.2				MSTRG.53967.2								MSTRG.25260.1				MSTRG.114668.3								MSTRG.85407.3
MSTRG.51892.2			MSTRG.18016.1				MSTRG.3801.1								MSTRG.72749.2				MSTRG.122152.2								MSTRG.23719.1
MSTRG.64252.6			MSTRG.21092.2				MSTRG.30756.2								MSTRG.11897.1				MSTRG.123159.1								MSTRG.8581.1
MSTRG.74592.1			MSTRG.107664.1				MSTRG.108922.1								MSTRG.125663.8				MSTRG.109703.14								MSTRG.112794.1
MSTRG.105465.3			MSTRG.79748.22				MSTRG.64555.1								MSTRG.70492.4				MSTRG.26733.1								MSTRG.17198.1
MSTRG.114336.1			MSTRG.27230.4				MSTRG.21709.2								MSTRG.72452.1				MSTRG.10655.1								MSTRG.90068.1
MSTRG.10975.4			MSTRG.109737.1				MSTRG.33770.1								MSTRG.85361.1				MSTRG.113078.1								MSTRG.62095.6
MSTRG.14434.1			MSTRG.120861.5				MSTRG.6880.1								MSTRG.11462.1				MSTRG.90126.1								MSTRG.52144.2
MSTRG.98877.1			MSTRG.73028.2				MSTRG.113924.3								MSTRG.24910.2				MSTRG.46334.1								MSTRG.117345.1
MSTRG.36110.1			MSTRG.114788.28				MSTRG.88195.1								MSTRG.119242.1				MSTRG.63115.2								MSTRG.71099.5
MSTRG.4168.8			MSTRG.23931.4				MSTRG.104017.3								MSTRG.119209.2				MSTRG.33941.6								MSTRG.63467.1
MSTRG.95259.1			MSTRG.105994.1				MSTRG.91327.1								MSTRG.875.1				MSTRG.18030.1								MSTRG.114020.3
MSTRG.74251.1			MSTRG.40402.1				MSTRG.99860.2								MSTRG.37032.2				MSTRG.19026.1								MSTRG.84746.2
MSTRG.22100.16			MSTRG.60762.1				MSTRG.81997.2								MSTRG.93091.1				MSTRG.1959.1								MSTRG.2543.1
MSTRG.29009.4			MSTRG.114412.1				MSTRG.92684.8								MSTRG.124393.6				MSTRG.85191.3								MSTRG.58338.4
MSTRG.117774.3			MSTRG.76977.3				MSTRG.41829.4								MSTRG.674.2				MSTRG.95342.1								MSTRG.6715.1
MSTRG.45207.6			MSTRG.66661.1				MSTRG.48776.1								MSTRG.119434.1				MSTRG.105341.1								MSTRG.100694.1
MSTRG.119140.1			MSTRG.124331.14				MSTRG.30620.1								MSTRG.98540.1				MSTRG.9686.8								MSTRG.122713.2
MSTRG.42423.3			MSTRG.16443.3				MSTRG.47251.6								MSTRG.105151.4				MSTRG.48896.1								MSTRG.41541.1
MSTRG.15026.1			MSTRG.53278.1				MSTRG.121499.1								MSTRG.30686.2				MSTRG.61320.2								MSTRG.14989.2
MSTRG.28087.5			MSTRG.42467.2				MSTRG.125565.1								MSTRG.34904.4				MSTRG.20883.2								MSTRG.29031.1
MSTRG.19191.1			MSTRG.115047.1				MSTRG.64035.1								MSTRG.43396.1				MSTRG.84298.2								MSTRG.30658.2
MSTRG.7335.1			MSTRG.50105.3				MSTRG.65860.4								MSTRG.112113.1				MSTRG.26352.1								MSTRG.93830.1
MSTRG.53553.2			MSTRG.103119.3				MSTRG.51310.1								MSTRG.125257.1				MSTRG.24326.1								MSTRG.74684.1
MSTRG.117009.2			MSTRG.102798.1				MSTRG.101706.1								MSTRG.44310.1				MSTRG.105661.3								MSTRG.73133.1
MSTRG.24000.3			MSTRG.102051.6				MSTRG.73507.2								MSTRG.82432.2				MSTRG.79811.1								MSTRG.114862.2
MSTRG.83294.1			MSTRG.99119.5				MSTRG.88371.2								MSTRG.69885.4				MSTRG.10826.3								MSTRG.74729.5
MSTRG.89516.3			MSTRG.33310.1				MSTRG.117426.14								MSTRG.28350.2				MSTRG.16662.1								MSTRG.23091.1
MSTRG.28375.6			MSTRG.46970.4				MSTRG.59784.2								MSTRG.85223.2				MSTRG.42969.3								MSTRG.91843.1
MSTRG.40600.1			MSTRG.8762.2				MSTRG.114378.6								MSTRG.118646.1				MSTRG.46099.3								MSTRG.72572.1
MSTRG.55810.1			MSTRG.53051.1				MSTRG.7217.4								MSTRG.43383.8				MSTRG.70370.1								MSTRG.42265.1
MSTRG.53452.1			MSTRG.74711.5				MSTRG.4599.1								MSTRG.14826.24				MSTRG.76489.1								MSTRG.61641.11
MSTRG.103846.1			MSTRG.53408.1				MSTRG.78616.1								MSTRG.54731.1				MSTRG.12013.1								MSTRG.126224.1
MSTRG.118043.34			MSTRG.30750.5				MSTRG.62689.1								MSTRG.85562.10				MSTRG.19059.5								MSTRG.110480.1
MSTRG.56223.18			MSTRG.107913.1				MSTRG.77504.2								MSTRG.80486.1				MSTRG.47321.1								MSTRG.84167.1
MSTRG.108058.6			MSTRG.60266.1				MSTRG.83504.1								MSTRG.61731.1				MSTRG.56949.3								MSTRG.36460.2
MSTRG.31124.6			MSTRG.107218.3				MSTRG.99900.12								MSTRG.91291.1				MSTRG.76472.1								MSTRG.63781.3
MSTRG.116565.8			MSTRG.121233.1				MSTRG.112648.4								MSTRG.30823.3				MSTRG.26753.2								MSTRG.87757.1
MSTRG.11676.3			MSTRG.38710.4				MSTRG.106540.2								MSTRG.63612.2				MSTRG.27658.2								MSTRG.102507.9
MSTRG.59327.18			MSTRG.76448.4				MSTRG.126323.1								MSTRG.60430.1				MSTRG.63211.2								MSTRG.105711.1
MSTRG.31709.3			MSTRG.76082.3				MSTRG.22636.2								MSTRG.12607.1				MSTRG.50897.4								MSTRG.108696.1
MSTRG.33172.1			MSTRG.101787.1				MSTRG.36144.2								MSTRG.28446.2				MSTRG.39439.3								MSTRG.88649.1
MSTRG.124249.1			MSTRG.54634.1				MSTRG.328.11								MSTRG.71886.1				MSTRG.73229.1								MSTRG.37589.1
MSTRG.80963.13			MSTRG.123324.1				MSTRG.13198.1								MSTRG.51871.10				MSTRG.125964.1								MSTRG.123418.2
MSTRG.55231.5			MSTRG.113558.2				MSTRG.6004.7								MSTRG.85474.1				MSTRG.119503.3								MSTRG.3345.1
MSTRG.86969.8			MSTRG.95527.7				MSTRG.62168.11								MSTRG.116475.1				MSTRG.93914.4								MSTRG.122542.1
MSTRG.92643.1			MSTRG.109014.1				MSTRG.44124.6								MSTRG.80462.1				MSTRG.106019.1								MSTRG.79229.1
MSTRG.65445.4			MSTRG.2924.1				MSTRG.58274.2								MSTRG.85222.1				MSTRG.52871.1								MSTRG.17995.1
MSTRG.45106.2			MSTRG.28709.1				MSTRG.123385.1								MSTRG.70163.4				MSTRG.82259.2								MSTRG.31805.1
MSTRG.16430.1			MSTRG.116257.1				MSTRG.72462.2								MSTRG.92984.1				MSTRG.9726.1								MSTRG.108583.1
MSTRG.88381.1			MSTRG.64731.4				MSTRG.72137.1								MSTRG.68601.1				MSTRG.9103.1								MSTRG.4968.3
MSTRG.97625.3			MSTRG.82200.1				MSTRG.78725.1								MSTRG.85151.1				MSTRG.111464.1								MSTRG.77891.1
MSTRG.85442.2			MSTRG.37911.1				MSTRG.73157.2								MSTRG.86642.1				MSTRG.104782.4								MSTRG.108268.4
MSTRG.40997.1			MSTRG.74671.4				MSTRG.64913.1								MSTRG.25956.1				MSTRG.106965.6								MSTRG.26444.1
MSTRG.23170.4			MSTRG.52828.1				MSTRG.45487.1								MSTRG.104148.1				MSTRG.49706.1								MSTRG.110421.2
MSTRG.56135.3			MSTRG.107639.1				MSTRG.103325.7								MSTRG.92154.1				MSTRG.17306.1								MSTRG.83244.1
MSTRG.62731.1			MSTRG.39370.1				MSTRG.29065.3								MSTRG.98943.1				MSTRG.10588.2								MSTRG.100744.1
MSTRG.36844.16			MSTRG.119731.1				MSTRG.91314.1								MSTRG.49623.1				MSTRG.1675.1								MSTRG.17666.1
MSTRG.62935.2			MSTRG.26802.1				MSTRG.17990.1								MSTRG.68712.1				MSTRG.55762.3								MSTRG.49198.6
MSTRG.55371.3			MSTRG.127002.3				MSTRG.42013.2								MSTRG.110717.1				MSTRG.103010.1								MSTRG.71152.1
MSTRG.118800.1			MSTRG.13536.2				MSTRG.115161.1								MSTRG.17827.1				MSTRG.108365.1								MSTRG.73730.1
MSTRG.79836.1			MSTRG.119392.9				MSTRG.42005.10								MSTRG.85567.2				MSTRG.4458.1								MSTRG.124124.1
MSTRG.68683.4			MSTRG.50695.1				MSTRG.27265.5								MSTRG.113260.3				MSTRG.72563.1								MSTRG.3787.2
MSTRG.103426.3			MSTRG.12551.3				MSTRG.26392.2								MSTRG.1137.1				MSTRG.46936.3								MSTRG.88476.2
MSTRG.21648.6			MSTRG.111101.13				MSTRG.106290.6								MSTRG.117659.2				MSTRG.71458.3								MSTRG.27485.10
MSTRG.47897.3			MSTRG.112344.1				MSTRG.6492.10								MSTRG.30306.1				MSTRG.102675.2								MSTRG.41280.1
MSTRG.62095.29			MSTRG.94271.1				MSTRG.102043.1								MSTRG.9330.1				MSTRG.41710.1								MSTRG.28025.2
MSTRG.78323.2			MSTRG.74197.3				MSTRG.99931.1								MSTRG.26996.1				MSTRG.30129.1								MSTRG.56175.2
MSTRG.91232.1			MSTRG.32779.1				MSTRG.68359.1								MSTRG.45854.1				MSTRG.19200.2								MSTRG.124099.1
MSTRG.63958.2			MSTRG.110707.10				MSTRG.35606.2								MSTRG.59637.1				MSTRG.64278.1								MSTRG.63467.2
MSTRG.119576.6			MSTRG.112712.3				MSTRG.49216.1								MSTRG.70246.2				MSTRG.20369.2								MSTRG.36155.1
MSTRG.24137.1			MSTRG.93518.3				MSTRG.84701.5								MSTRG.81398.2				MSTRG.60499.1								MSTRG.28280.1
MSTRG.8683.2			MSTRG.6067.1				MSTRG.57294.3								MSTRG.80642.7				MSTRG.16756.1								MSTRG.66612.2
MSTRG.81182.8			MSTRG.77452.7				MSTRG.95734.4								MSTRG.75777.1				MSTRG.74493.1								MSTRG.2954.1
MSTRG.92288.1			MSTRG.56146.7				MSTRG.68322.2								MSTRG.9904.1				MSTRG.11121.1								MSTRG.62664.1
MSTRG.124229.5			MSTRG.34242.9				MSTRG.28326.6								MSTRG.121681.1				MSTRG.16601.1								MSTRG.2787.5
MSTRG.64388.7			MSTRG.6996.4				MSTRG.328.6								MSTRG.100635.1				MSTRG.105537.2								MSTRG.17974.6
MSTRG.29252.2			MSTRG.111633.5				MSTRG.4725.1								MSTRG.114822.1				MSTRG.100368.2								MSTRG.81630.1
MSTRG.46602.1			MSTRG.87521.1				MSTRG.61505.3								MSTRG.10010.1				MSTRG.15869.1								MSTRG.102210.1
MSTRG.41049.1			MSTRG.56392.1				MSTRG.82897.1								MSTRG.103144.2				MSTRG.118508.3								MSTRG.62317.2
MSTRG.31140.2			MSTRG.11003.11				MSTRG.10845.2								MSTRG.77730.4				MSTRG.75713.2								MSTRG.31920.2
MSTRG.107519.2			MSTRG.24600.3				MSTRG.124856.2								MSTRG.121113.1				MSTRG.108308.2								MSTRG.74141.1
MSTRG.36161.4			MSTRG.4523.12				MSTRG.75941.1								MSTRG.23015.4				MSTRG.6279.1								MSTRG.5149.2
MSTRG.72894.2			MSTRG.96683.3				MSTRG.106577.1								MSTRG.2713.2				MSTRG.90267.1								MSTRG.22839.1
MSTRG.28221.3			MSTRG.85498.3				MSTRG.107337.4								MSTRG.124679.1				MSTRG.107579.1								MSTRG.106858.3
MSTRG.60450.4			MSTRG.88288.1				MSTRG.12098.5								MSTRG.124577.3				MSTRG.40453.1								MSTRG.103110.2
MSTRG.38768.1			MSTRG.4553.15				MSTRG.33926.1								MSTRG.44248.1				MSTRG.46734.7								MSTRG.52777.1
MSTRG.50467.3			MSTRG.38257.3				MSTRG.33258.1								MSTRG.24853.1				MSTRG.51872.3								MSTRG.41619.1
MSTRG.7217.13			MSTRG.952.1				MSTRG.54899.1								MSTRG.104166.1				MSTRG.84044.1								MSTRG.3545.1
MSTRG.54575.2			MSTRG.124741.12				MSTRG.56323.2								MSTRG.98611.1				MSTRG.56134.2								MSTRG.123223.1
MSTRG.37815.4			MSTRG.76786.1				MSTRG.16564.1								MSTRG.61170.1				MSTRG.5708.1								MSTRG.94185.1
MSTRG.97579.1			MSTRG.102936.2				MSTRG.50077.1								MSTRG.45306.9				MSTRG.84695.1								MSTRG.26943.6
MSTRG.12004.2			MSTRG.33155.1				MSTRG.60431.2								MSTRG.69139.1				MSTRG.14079.1								MSTRG.113077.1
MSTRG.77611.1			MSTRG.36556.2				MSTRG.71413.2								MSTRG.4666.1				MSTRG.109235.1								MSTRG.2826.1
MSTRG.86338.1			MSTRG.51359.1				MSTRG.11588.1								MSTRG.52213.19				MSTRG.70202.1								MSTRG.34232.37
MSTRG.64456.2			MSTRG.101356.4				MSTRG.38372.1								MSTRG.55691.1				MSTRG.56755.4								MSTRG.5521.1
MSTRG.61886.1			MSTRG.33147.4				MSTRG.34836.3								MSTRG.100749.3				MSTRG.74062.2								MSTRG.18479.9
MSTRG.33584.2			MSTRG.98331.2				MSTRG.58191.4								MSTRG.24816.1				MSTRG.34158.1								MSTRG.7934.1
MSTRG.75051.1			MSTRG.107521.1				MSTRG.7900.1								MSTRG.80021.11				MSTRG.122492.1								MSTRG.122022.1
MSTRG.2787.42			MSTRG.104926.4				MSTRG.58330.2								MSTRG.62909.1				MSTRG.59825.1								MSTRG.20635.4
MSTRG.126905.7			MSTRG.126743.9				MSTRG.84239.1								MSTRG.32704.1				MSTRG.5689.1								MSTRG.28995.1
MSTRG.114668.5			MSTRG.68110.1				MSTRG.20921.3								MSTRG.62985.1				MSTRG.91881.4								MSTRG.54152.1
MSTRG.48797.1			MSTRG.47518.2				MSTRG.24600.1								MSTRG.30067.3				MSTRG.72147.1								MSTRG.85903.4
MSTRG.52027.2			MSTRG.33155.9				MSTRG.83438.1								MSTRG.86198.4				MSTRG.24686.1								MSTRG.32632.1
MSTRG.17871.1			MSTRG.31704.1				MSTRG.57539.1								MSTRG.18078.5				MSTRG.87843.2								MSTRG.62640.1
MSTRG.99611.1			MSTRG.87842.2				MSTRG.116903.2								MSTRG.80401.1				MSTRG.79168.1								MSTRG.562.2
MSTRG.66710.2			MSTRG.102223.5				MSTRG.47617.1								MSTRG.91758.2				MSTRG.17311.1								MSTRG.102987.1
MSTRG.36990.3			MSTRG.93576.1				MSTRG.20422.2								MSTRG.110882.4				MSTRG.13930.1								MSTRG.107444.3
MSTRG.120384.4			MSTRG.78740.8				MSTRG.56961.1								MSTRG.76801.1				MSTRG.82259.1								MSTRG.108304.1
MSTRG.118184.1			MSTRG.19610.1				MSTRG.95348.4								MSTRG.4401.1				MSTRG.29511.1								MSTRG.2471.1
MSTRG.45505.2			MSTRG.123690.7				MSTRG.52813.3								MSTRG.121105.6				MSTRG.123367.2								MSTRG.87774.2
MSTRG.108551.2			MSTRG.58965.1				MSTRG.115804.2								MSTRG.97769.5				MSTRG.63964.1								MSTRG.95714.1
MSTRG.104071.2			MSTRG.53870.2				MSTRG.55852.5								MSTRG.13098.13				MSTRG.1186.1								MSTRG.77031.1
MSTRG.72187.7			MSTRG.44669.1				MSTRG.11190.3								MSTRG.123629.1				MSTRG.39412.1								MSTRG.102988.4
MSTRG.60384.6			MSTRG.87145.1				MSTRG.120997.3								MSTRG.108332.4				MSTRG.56630.1								MSTRG.102918.3
MSTRG.33678.15			MSTRG.690.6				MSTRG.70408.1								MSTRG.66815.1				MSTRG.27251.15								MSTRG.33343.1
MSTRG.9238.3			MSTRG.100733.1				MSTRG.120667.5								MSTRG.100268.1				MSTRG.61656.1								MSTRG.77870.1
MSTRG.98832.5			MSTRG.90750.6				MSTRG.82104.2								MSTRG.108392.1				MSTRG.29009.3								MSTRG.3559.1
MSTRG.109523.42			MSTRG.33254.10				MSTRG.21606.3								MSTRG.94164.4				MSTRG.100809.1								MSTRG.123803.1
MSTRG.58962.4			MSTRG.39216.2				MSTRG.53810.2								MSTRG.63648.1				MSTRG.123555.3								MSTRG.22202.1
MSTRG.59863.1			MSTRG.43438.2				MSTRG.420.2								MSTRG.77656.1				MSTRG.53295.5								MSTRG.75775.1
MSTRG.13644.4			MSTRG.98497.1				MSTRG.107079.4								MSTRG.71484.1				MSTRG.107441.2								MSTRG.43213.23
MSTRG.48415.2			MSTRG.7871.1				MSTRG.12655.1								MSTRG.107766.1				MSTRG.83486.4								MSTRG.52366.1
MSTRG.68625.1			MSTRG.100880.3				MSTRG.78624.1								MSTRG.83301.1				MSTRG.2787.14								MSTRG.8267.1
MSTRG.92409.1			MSTRG.21880.1				MSTRG.22554.1								MSTRG.121291.3				MSTRG.106637.1								MSTRG.8609.2
MSTRG.3063.1			MSTRG.7321.1				MSTRG.75700.1								MSTRG.77374.2				MSTRG.111886.2								MSTRG.9781.3
MSTRG.34770.2			MSTRG.124331.9				MSTRG.4039.1								MSTRG.61997.1				MSTRG.30211.4								MSTRG.9053.1
MSTRG.57899.1			MSTRG.122053.2				MSTRG.109949.7								MSTRG.100919.1				MSTRG.62560.1								MSTRG.120241.2
MSTRG.37299.3			MSTRG.60481.3				MSTRG.8257.5								MSTRG.85746.4				MSTRG.102834.1								MSTRG.65729.1
MSTRG.126867.4			MSTRG.38345.2				MSTRG.111329.1								MSTRG.58388.2				MSTRG.121293.1								MSTRG.26550.3
MSTRG.106410.14			MSTRG.84442.4				MSTRG.102.11								MSTRG.93245.2				MSTRG.53869.1								MSTRG.79414.2
MSTRG.101737.1			MSTRG.116990.2				MSTRG.26149.1								MSTRG.106131.4				MSTRG.91928.1								MSTRG.87303.1
MSTRG.3102.2			MSTRG.77220.1				MSTRG.3143.1								MSTRG.9025.12				MSTRG.321.22								MSTRG.108687.1
MSTRG.8766.4			MSTRG.120663.1				MSTRG.94773.3								MSTRG.74584.1				MSTRG.34437.2								MSTRG.14989.3
MSTRG.7497.1			MSTRG.95482.1				MSTRG.31343.1								MSTRG.120455.5				MSTRG.111892.1								MSTRG.39819.1
MSTRG.53342.8			MSTRG.63600.1				MSTRG.24688.1								MSTRG.17969.1				MSTRG.112039.1								MSTRG.37966.1
MSTRG.74348.13			MSTRG.24980.1				MSTRG.27230.9								MSTRG.104688.1				MSTRG.47064.3								MSTRG.99459.2
MSTRG.106843.2			MSTRG.115074.1				MSTRG.27267.1								MSTRG.98330.1				MSTRG.471.1								MSTRG.78854.2
MSTRG.52093.1			MSTRG.121793.1				MSTRG.76383.1								MSTRG.34372.1				MSTRG.84089.7								MSTRG.98969.1
MSTRG.120799.1			MSTRG.111735.1				MSTRG.690.9								MSTRG.105625.2				MSTRG.21477.1								MSTRG.18020.1
MSTRG.27561.11			MSTRG.21267.1				MSTRG.71013.3								MSTRG.28102.1				MSTRG.79756.1								MSTRG.9710.1
MSTRG.47897.1			MSTRG.90215.1				MSTRG.97601.1								MSTRG.24186.1				MSTRG.19365.1								MSTRG.74159.2
MSTRG.113189.1			MSTRG.91509.2				MSTRG.111226.1								MSTRG.21420.1				MSTRG.120491.7								MSTRG.37440.1
MSTRG.126745.4			MSTRG.36720.6				MSTRG.106993.1								MSTRG.24862.1				MSTRG.102083.1								MSTRG.107184.1
MSTRG.43970.2			MSTRG.60987.2				MSTRG.125933.1								MSTRG.17427.1				MSTRG.45674.1								MSTRG.40955.1
MSTRG.101690.1			MSTRG.50897.7				MSTRG.103727.1								MSTRG.64614.4				MSTRG.37190.1								MSTRG.52213.2
MSTRG.109971.1			MSTRG.97856.1				MSTRG.67190.1								MSTRG.109710.2				MSTRG.68285.2								MSTRG.9913.1
MSTRG.88776.1			MSTRG.97910.2				MSTRG.64198.2								MSTRG.102883.1				MSTRG.99900.14
MSTRG.90268.1			MSTRG.10301.7				MSTRG.78476.2								MSTRG.32247.2				MSTRG.46904.1
MSTRG.10320.1			MSTRG.56249.3				MSTRG.121141.3								MSTRG.44133.5				MSTRG.69785.3
MSTRG.97836.3			MSTRG.66359.3				MSTRG.81639.8								MSTRG.42314.1				MSTRG.8939.1
MSTRG.48025.1			MSTRG.11689.1				MSTRG.15506.1								MSTRG.28772.2				MSTRG.99085.1
MSTRG.70732.3			MSTRG.126694.1				MSTRG.9107.2								MSTRG.113736.2				MSTRG.35614.1
MSTRG.74062.3			MSTRG.23364.1				MSTRG.41215.3								MSTRG.54619.1				MSTRG.81714.1
MSTRG.19051.1			MSTRG.123223.3				MSTRG.38303.1								MSTRG.121571.5				MSTRG.35141.1
MSTRG.77395.1			MSTRG.67001.1				MSTRG.95822.1								MSTRG.121019.1				MSTRG.74892.1
MSTRG.90605.8			MSTRG.123024.1				MSTRG.58347.1								MSTRG.109195.1				MSTRG.94316.1
MSTRG.115597.2			MSTRG.2963.8				MSTRG.108464.4								MSTRG.119579.6				MSTRG.3432.1
MSTRG.99023.1			MSTRG.109195.3				MSTRG.75700.4								MSTRG.107413.2				MSTRG.98833.2
MSTRG.21543.1			MSTRG.125802.5				MSTRG.98929.4								MSTRG.95806.1				MSTRG.64250.2
MSTRG.39503.3			MSTRG.40074.1				MSTRG.125798.1								MSTRG.86537.2				MSTRG.122947.1
MSTRG.8121.2			MSTRG.90646.5				MSTRG.59035.1								MSTRG.97422.1				MSTRG.8284.6
MSTRG.104345.7			MSTRG.119962.1				MSTRG.34774.4								MSTRG.49921.1				MSTRG.15931.2
MSTRG.72369.5			MSTRG.22590.1				MSTRG.4500.1								MSTRG.76795.1				MSTRG.14442.1
MSTRG.108865.11			MSTRG.74097.43				MSTRG.2456.1								MSTRG.115987.3				MSTRG.113122.1
MSTRG.111561.1			MSTRG.31040.1				MSTRG.96430.1								MSTRG.67355.1				MSTRG.71458.2
MSTRG.111191.3			MSTRG.1353.5				MSTRG.28635.3								MSTRG.69888.1				MSTRG.100083.2
MSTRG.111860.3			MSTRG.97811.2				MSTRG.82211.2								MSTRG.30634.9				MSTRG.72579.2
MSTRG.37835.1			MSTRG.56205.3				MSTRG.48776.26								MSTRG.30114.3				MSTRG.51738.1
MSTRG.98379.2			MSTRG.105002.5				MSTRG.5357.1								MSTRG.28574.5				MSTRG.91681.4
MSTRG.67450.4			MSTRG.112294.15				MSTRG.82789.1								MSTRG.41723.1				MSTRG.40209.1
MSTRG.109969.11			MSTRG.58841.1				MSTRG.4375.2								MSTRG.74983.3				MSTRG.32111.1
MSTRG.62237.3			MSTRG.102532.10				MSTRG.28801.1								MSTRG.82885.1				MSTRG.95566.1
MSTRG.62317.3			MSTRG.123543.4				MSTRG.111206.6								MSTRG.84349.1				MSTRG.14833.1
MSTRG.82603.1			MSTRG.53925.1				MSTRG.22785.3								MSTRG.66065.1				MSTRG.9892.1
MSTRG.115252.2			MSTRG.60916.2				MSTRG.35.8								MSTRG.5741.1				MSTRG.74504.3
MSTRG.64661.1			MSTRG.34264.2				MSTRG.1114.3								MSTRG.101775.1				MSTRG.95430.2
MSTRG.28767.1			MSTRG.99880.1				MSTRG.25132.1								MSTRG.105002.2				MSTRG.111744.1
MSTRG.70728.8			MSTRG.70566.6				MSTRG.101125.1								MSTRG.112860.1				MSTRG.67533.1
MSTRG.76925.1			MSTRG.30557.1				MSTRG.30782.2								MSTRG.9600.5				MSTRG.88830.3
MSTRG.114607.1			MSTRG.53501.5				MSTRG.66875.4								MSTRG.112422.1				MSTRG.122376.1
MSTRG.14264.2			MSTRG.81341.1				MSTRG.52046.2								MSTRG.40346.1				MSTRG.120625.1
MSTRG.121039.1			MSTRG.93648.2				MSTRG.8071.1								MSTRG.29991.1				MSTRG.72681.1
MSTRG.119433.4			MSTRG.37274.2				MSTRG.186.7								MSTRG.59980.4				MSTRG.78807.3
MSTRG.95915.4			MSTRG.71627.1				MSTRG.24481.1								MSTRG.76488.2				MSTRG.29387.1
MSTRG.60922.8			MSTRG.8679.1				MSTRG.123426.1								MSTRG.43722.1				MSTRG.116049.1
MSTRG.92943.1			MSTRG.9711.8				MSTRG.122189.1								MSTRG.88918.1				MSTRG.124363.2
MSTRG.35832.4			MSTRG.831.1				MSTRG.103538.1								MSTRG.36457.1				MSTRG.2766.2
MSTRG.124508.2			MSTRG.22083.2				MSTRG.112285.1								MSTRG.79028.5				MSTRG.101488.3
MSTRG.45219.2			MSTRG.46815.1				MSTRG.74911.7								MSTRG.54155.1				MSTRG.75235.11
MSTRG.56638.3			MSTRG.121402.2				MSTRG.90047.1								MSTRG.41561.5				MSTRG.64388.8
MSTRG.49215.2			MSTRG.24047.2				MSTRG.32666.7								MSTRG.83744.1				MSTRG.14038.1
MSTRG.79454.1			MSTRG.103672.7				MSTRG.78744.5								MSTRG.73307.1				MSTRG.117645.3
MSTRG.56518.10			MSTRG.123485.2				MSTRG.11362.5								MSTRG.78005.1				MSTRG.18180.1
MSTRG.68639.1			MSTRG.46292.3				MSTRG.108117.1								MSTRG.3957.1				MSTRG.44244.6
MSTRG.10758.8			MSTRG.101127.2				MSTRG.3550.1								MSTRG.76318.1				MSTRG.9762.6
MSTRG.5169.2			MSTRG.78060.5				MSTRG.75158.1								MSTRG.67204.1				MSTRG.7968.1
MSTRG.49211.1			MSTRG.33716.3				MSTRG.36684.2								MSTRG.73848.1				MSTRG.25459.3
MSTRG.120585.3			MSTRG.98801.1				MSTRG.75797.29								MSTRG.117426.5				MSTRG.660.3
MSTRG.49686.12			MSTRG.126543.1				MSTRG.87414.1								MSTRG.124968.1				MSTRG.73800.1
MSTRG.67465.2			MSTRG.87070.1				MSTRG.38651.1								MSTRG.75742.1				MSTRG.108307.1
MSTRG.94877.11			MSTRG.74921.1				MSTRG.43166.2								MSTRG.66520.26				MSTRG.77379.1
MSTRG.572.1			MSTRG.97425.7				MSTRG.118567.5								MSTRG.105030.1				MSTRG.91354.1
MSTRG.75600.3			MSTRG.109703.11				MSTRG.18479.6								MSTRG.32444.1				MSTRG.87194.2
MSTRG.92676.3			MSTRG.58924.7				MSTRG.9353.1								MSTRG.53003.7				MSTRG.62520.15
MSTRG.86783.5			MSTRG.5221.3				MSTRG.93987.1								MSTRG.19844.1				MSTRG.33326.5
MSTRG.57029.1			MSTRG.61805.1				MSTRG.48251.2								MSTRG.67694.2				MSTRG.122027.2
MSTRG.88471.1			MSTRG.96666.3				MSTRG.106014.1								MSTRG.122542.2				MSTRG.96692.2
MSTRG.96851.1			MSTRG.109124.3				MSTRG.39371.3								MSTRG.15359.1				MSTRG.123540.2
MSTRG.29726.3			MSTRG.113892.2				MSTRG.65585.5								MSTRG.63201.1				MSTRG.12666.1
MSTRG.47405.1			MSTRG.64807.2				MSTRG.67761.1								MSTRG.39089.1				MSTRG.32733.3
MSTRG.28251.2			MSTRG.11003.12				MSTRG.49119.1								MSTRG.101317.5				MSTRG.55660.1
MSTRG.14721.1			MSTRG.115306.1				MSTRG.8373.1								MSTRG.50975.3				MSTRG.77525.1
MSTRG.72212.5			MSTRG.65058.1				MSTRG.119196.2								MSTRG.55224.1				MSTRG.30939.1
MSTRG.49261.3			MSTRG.110863.3				MSTRG.126495.1								MSTRG.17161.1				MSTRG.70193.3
MSTRG.99674.1			MSTRG.115259.1				MSTRG.106853.1								MSTRG.82729.1				MSTRG.107305.2
MSTRG.107817.1			MSTRG.83580.3				MSTRG.39020.7								MSTRG.6546.7				MSTRG.59681.1
MSTRG.80021.16			MSTRG.88751.1				MSTRG.105106.2								MSTRG.8996.1				MSTRG.1713.3
MSTRG.84071.1			MSTRG.72529.1				MSTRG.66370.1								MSTRG.111036.5				MSTRG.25921.2
MSTRG.66137.11			MSTRG.49456.1				MSTRG.117858.1								MSTRG.104145.1				MSTRG.7948.2
MSTRG.74097.20			MSTRG.36720.4				MSTRG.91865.2								MSTRG.14611.2				MSTRG.71941.1
MSTRG.14733.3			MSTRG.2766.7				MSTRG.64383.1								MSTRG.67461.2				MSTRG.116356.1
MSTRG.68898.2			MSTRG.54344.2				MSTRG.105078.5								MSTRG.7217.14				MSTRG.22044.1
MSTRG.119158.4			MSTRG.14831.2				MSTRG.98197.1								MSTRG.106414.1				MSTRG.60455.1
MSTRG.14329.5			MSTRG.100284.1				MSTRG.111567.6								MSTRG.109152.6				MSTRG.77488.2
MSTRG.24771.7			MSTRG.77729.6				MSTRG.95111.1								MSTRG.95761.1				MSTRG.113881.1
MSTRG.38502.1			MSTRG.38972.2				MSTRG.15238.4								MSTRG.62688.2				MSTRG.43379.1
MSTRG.63062.1			MSTRG.11127.1				MSTRG.32082.1								MSTRG.7941.1				MSTRG.68981.1
MSTRG.14826.8			MSTRG.115615.2				MSTRG.92.1								MSTRG.29123.1				MSTRG.121373.2
MSTRG.58207.2			MSTRG.2937.1				MSTRG.124815.5								MSTRG.97144.9				MSTRG.76321.5
MSTRG.68060.2			MSTRG.6362.1				MSTRG.70702.3								MSTRG.14185.8				MSTRG.81872.1
MSTRG.45040.2			MSTRG.112653.2				MSTRG.32151.2								MSTRG.125363.1				MSTRG.68521.1
MSTRG.13305.5			MSTRG.85113.3				MSTRG.64161.3								MSTRG.35087.2				MSTRG.51787.1
MSTRG.103847.1			MSTRG.120736.10				MSTRG.1702.1								MSTRG.49072.1				MSTRG.94555.4
MSTRG.13671.2			MSTRG.112933.1				MSTRG.24141.6								MSTRG.81610.1				MSTRG.108629.1
MSTRG.13960.2			MSTRG.42489.2				MSTRG.118957.4								MSTRG.32967.3				MSTRG.95653.1
MSTRG.101461.8			MSTRG.58896.2				MSTRG.54738.10								MSTRG.104798.1				MSTRG.66812.1
MSTRG.43653.7			MSTRG.24643.3				MSTRG.2858.1								MSTRG.2787.11				MSTRG.17511.1
MSTRG.87261.12			MSTRG.67519.8				MSTRG.26319.1								MSTRG.52810.4				MSTRG.79973.2
MSTRG.46981.4			MSTRG.78394.2				MSTRG.23319.1								MSTRG.44768.1				MSTRG.30444.2
MSTRG.25181.1			MSTRG.58006.2				MSTRG.34774.3								MSTRG.81173.3				MSTRG.114850.4
MSTRG.41527.3			MSTRG.71294.3				MSTRG.92934.17								MSTRG.1962.1				MSTRG.43231.1
MSTRG.28767.4			MSTRG.93967.4				MSTRG.99912.8								MSTRG.112904.1				MSTRG.69280.1
			MSTRG.108522.1				MSTRG.114594.1								MSTRG.17146.9				MSTRG.33482.1
			MSTRG.78449.1				MSTRG.56850.6								MSTRG.30923.10				MSTRG.74321.1
			MSTRG.69883.2				MSTRG.72029.2								MSTRG.76448.7				MSTRG.39410.1
			MSTRG.80717.3				MSTRG.46179.9								MSTRG.55531.4				MSTRG.124945.1
			MSTRG.6103.2				MSTRG.328.9								MSTRG.65910.1				MSTRG.40216.1
			MSTRG.69876.3				MSTRG.103474.1								MSTRG.31990.2				MSTRG.105981.2
			MSTRG.62936.2				MSTRG.103736.2								MSTRG.52795.1				MSTRG.21655.1
			MSTRG.45099.1				MSTRG.28035.2								MSTRG.85434.1				MSTRG.90682.1
			MSTRG.69181.3				MSTRG.62875.4								MSTRG.69834.1				MSTRG.59729.1
			MSTRG.96561.1				MSTRG.38094.1								MSTRG.39777.3				MSTRG.122085.2
			MSTRG.57251.1				MSTRG.95312.2								MSTRG.33326.1				MSTRG.124229.3
			MSTRG.79374.2				MSTRG.2252.2								MSTRG.10535.1				MSTRG.3044.4
			MSTRG.78767.4				MSTRG.105242.19								MSTRG.106858.1				MSTRG.9523.1
			MSTRG.62095.18				MSTRG.41275.2								MSTRG.113252.2				MSTRG.121767.1
			MSTRG.117778.2				MSTRG.103293.1								MSTRG.114761.1				MSTRG.18890.1
			MSTRG.30206.2				MSTRG.25683.4								MSTRG.14378.3				MSTRG.108160.1
			MSTRG.36128.1				MSTRG.84899.1								MSTRG.108174.5				MSTRG.105504.1
			MSTRG.48167.4				MSTRG.15090.2								MSTRG.35826.1				MSTRG.89973.8
			MSTRG.17034.2				MSTRG.15711.1								MSTRG.2787.12				MSTRG.90349.1
			MSTRG.29212.1				MSTRG.30493.2								MSTRG.65414.1				MSTRG.26753.1
			MSTRG.42348.1				MSTRG.112769.2								MSTRG.79542.6				MSTRG.42495.2
			MSTRG.31044.3				MSTRG.61990.6								MSTRG.51711.1				MSTRG.109534.5
			MSTRG.81182.9				MSTRG.76908.2								MSTRG.89901.9				MSTRG.81529.1
			MSTRG.44599.3				MSTRG.1563.1								MSTRG.926.1				MSTRG.78051.1
			MSTRG.102.20				MSTRG.32247.3								MSTRG.60786.2				MSTRG.60623.1
			MSTRG.75080.2				MSTRG.91887.1								MSTRG.101210.1				MSTRG.76057.3
			MSTRG.9045.16				MSTRG.36735.6								MSTRG.99607.1				MSTRG.111595.1
			MSTRG.14762.4				MSTRG.56612.1								MSTRG.15115.1				MSTRG.67224.3
			MSTRG.69569.2				MSTRG.125755.1								MSTRG.60315.2				MSTRG.119177.1
			MSTRG.84317.1				MSTRG.41997.1								MSTRG.63111.1				MSTRG.97125.3
			MSTRG.28442.1				MSTRG.105892.7								MSTRG.100036.1				MSTRG.65165.1
			MSTRG.30684.1				MSTRG.120174.9								MSTRG.4949.2				MSTRG.24549.1
			MSTRG.32018.8				MSTRG.59071.2								MSTRG.68180.1				MSTRG.113598.2
			MSTRG.87749.1				MSTRG.113194.1								MSTRG.1384.14				MSTRG.76583.1
			MSTRG.25875.2				MSTRG.72789.1								MSTRG.31875.10				MSTRG.94037.2
			MSTRG.114173.1				MSTRG.120490.7								MSTRG.68943.4				MSTRG.63424.1
			MSTRG.97811.4				MSTRG.49356.2								MSTRG.66753.1				MSTRG.122007.2
			MSTRG.22609.1				MSTRG.76259.1								MSTRG.122555.1				MSTRG.12604.13
			MSTRG.70163.6				MSTRG.15479.1								MSTRG.123344.1				MSTRG.109534.3
			MSTRG.9686.4				MSTRG.89402.1								MSTRG.38387.1				MSTRG.71415.3
			MSTRG.1101.2				MSTRG.72601.4								MSTRG.89408.2				MSTRG.103642.1
			MSTRG.106005.3				MSTRG.51556.1								MSTRG.89749.1				MSTRG.60024.1
			MSTRG.99509.1				MSTRG.2252.7								MSTRG.69163.1				MSTRG.111234.1
			MSTRG.69789.1				MSTRG.111101.1								MSTRG.62491.5				MSTRG.77933.3
			MSTRG.54917.3				MSTRG.112397.2								MSTRG.113117.1				MSTRG.58848.1
			MSTRG.68503.4				MSTRG.98989.1								MSTRG.83784.5				MSTRG.68365.1
			MSTRG.50904.1				MSTRG.117295.3								MSTRG.1992.1				MSTRG.1121.6
			MSTRG.115522.3				MSTRG.14992.2								MSTRG.969.1				MSTRG.122631.1
			MSTRG.121206.3				MSTRG.91925.3								MSTRG.108918.1				MSTRG.78950.1
			MSTRG.67272.8				MSTRG.87269.2								MSTRG.125041.1				MSTRG.84035.1
			MSTRG.119860.1				MSTRG.7533.1								MSTRG.25392.1				MSTRG.67453.1
			MSTRG.10220.5				MSTRG.14646.1								MSTRG.73607.4				MSTRG.5721.1
			MSTRG.49256.3				MSTRG.26381.2								MSTRG.1121.2				MSTRG.117475.1
			MSTRG.102391.2				MSTRG.123575.6								MSTRG.10926.1				MSTRG.124737.1
			MSTRG.26528.1				MSTRG.44422.4								MSTRG.4197.1				MSTRG.69708.1
			MSTRG.41598.9				MSTRG.123548.1								MSTRG.35016.3				MSTRG.42690.1
			MSTRG.37456.1				MSTRG.98386.4								MSTRG.42998.1				MSTRG.80827.1
			MSTRG.98720.5				MSTRG.43590.2								MSTRG.88245.3				MSTRG.8397.1
			MSTRG.121673.4				MSTRG.6364.1								MSTRG.42162.2				MSTRG.115781.1
			MSTRG.117291.5				MSTRG.24298.10								MSTRG.103355.1				MSTRG.91384.4
			MSTRG.93249.20				MSTRG.31015.1								MSTRG.16863.2				MSTRG.98023.1
			MSTRG.32898.1				MSTRG.110579.4								MSTRG.80955.3				MSTRG.16804.4
			MSTRG.1675.4				MSTRG.97168.14								MSTRG.96191.3				MSTRG.85066.1
			MSTRG.103264.5				MSTRG.97915.1								MSTRG.98234.1				MSTRG.7834.3
			MSTRG.70963.1				MSTRG.111203.5								MSTRG.1888.2				MSTRG.95622.1
			MSTRG.99103.1				MSTRG.78069.1								MSTRG.20533.2				MSTRG.103469.1
			MSTRG.100215.7				MSTRG.92684.15								MSTRG.72639.2				MSTRG.102014.3
			MSTRG.17021.4				MSTRG.5702.1								MSTRG.77488.1				MSTRG.1409.1
			MSTRG.72064.2				MSTRG.56323.1								MSTRG.22715.1				MSTRG.15648.1
			MSTRG.88909.2				MSTRG.41487.4								MSTRG.81210.1				MSTRG.89104.6
			MSTRG.74864.3				MSTRG.88359.4								MSTRG.106733.6				MSTRG.83471.4
			MSTRG.10609.4				MSTRG.68320.1								MSTRG.85188.1				MSTRG.396.1
			MSTRG.88815.8				MSTRG.62168.16								MSTRG.23092.1				MSTRG.83511.1
			MSTRG.44128.2				MSTRG.97878.1								MSTRG.11578.1				MSTRG.119433.3
			MSTRG.12834.1				MSTRG.112970.1								MSTRG.9156.1				MSTRG.108272.1
			MSTRG.16823.1				MSTRG.457.1								MSTRG.121216.1				MSTRG.104737.1
			MSTRG.38820.1				MSTRG.25567.2								MSTRG.15375.5				MSTRG.66465.3
			MSTRG.74254.2				MSTRG.87671.1								MSTRG.83789.2				MSTRG.58180.1
			MSTRG.106633.2				MSTRG.88176.2								MSTRG.96188.7				MSTRG.120897.2
			MSTRG.43274.1				MSTRG.50453.3								MSTRG.109746.1				MSTRG.39595.1
			MSTRG.103606.1				MSTRG.59596.1								MSTRG.125825.5				MSTRG.77481.1
			MSTRG.83784.1				MSTRG.94910.4								MSTRG.67251.1				MSTRG.27552.1
			MSTRG.27914.11				MSTRG.22394.1								MSTRG.68842.1				MSTRG.66733.2
			MSTRG.114012.1				MSTRG.24049.1								MSTRG.16909.2				MSTRG.32874.6
			MSTRG.19883.1				MSTRG.122498.2								MSTRG.49587.4				MSTRG.47181.1
			MSTRG.7352.1				MSTRG.117575.7								MSTRG.60189.1				MSTRG.72748.2
			MSTRG.4473.1				MSTRG.30710.1								MSTRG.95092.1				MSTRG.55758.2
			MSTRG.22459.1				MSTRG.101239.3								MSTRG.106704.2				MSTRG.48176.5
			MSTRG.101925.6				MSTRG.62675.3								MSTRG.90289.2				MSTRG.28281.1
			MSTRG.72932.1				MSTRG.58096.1								MSTRG.70401.8				MSTRG.87282.4
			MSTRG.120310.2				MSTRG.35238.5								MSTRG.112858.1				MSTRG.94877.18
			MSTRG.42028.1				MSTRG.64198.3								MSTRG.67845.1				MSTRG.14073.4
			MSTRG.42992.4				MSTRG.71698.1								MSTRG.2787.47				MSTRG.72438.2
			MSTRG.35394.1				MSTRG.32815.1								MSTRG.106609.2				MSTRG.12412.4
			MSTRG.120655.4				MSTRG.107242.2								MSTRG.100501.2				MSTRG.29600.1
			MSTRG.37983.1				MSTRG.78780.6								MSTRG.103661.1				MSTRG.8431.2
			MSTRG.91143.2				MSTRG.55013.1								MSTRG.48858.1				MSTRG.107656.5
			MSTRG.48060.1				MSTRG.78139.2								MSTRG.50915.2				MSTRG.1756.1
			MSTRG.16022.6				MSTRG.28935.6								MSTRG.113569.1				MSTRG.77568.1
			MSTRG.119005.1				MSTRG.42771.1								MSTRG.76316.2				MSTRG.5471.1
			MSTRG.95195.4				MSTRG.53790.2								MSTRG.13443.1				MSTRG.109123.1
			MSTRG.108421.1				MSTRG.17261.5								MSTRG.59060.1				MSTRG.32260.1
			MSTRG.49272.1				MSTRG.49032.23								MSTRG.43391.1				MSTRG.64695.1
			MSTRG.123300.1				MSTRG.64481.1								MSTRG.34855.4				MSTRG.43234.1
			MSTRG.87296.4				MSTRG.45906.3								MSTRG.41789.2				MSTRG.76248.1
			MSTRG.105834.1				MSTRG.55701.1								MSTRG.35992.3				MSTRG.65216.1
			MSTRG.102063.14				MSTRG.65893.4								MSTRG.45463.1				MSTRG.59595.1
			MSTRG.11147.1				MSTRG.17535.1								MSTRG.56518.12				MSTRG.60297.6
			MSTRG.20818.1				MSTRG.84303.3								MSTRG.79641.1				MSTRG.103390.1
			MSTRG.124254.1				MSTRG.12969.1								MSTRG.81090.1				MSTRG.8723.4
			MSTRG.12898.3				MSTRG.80034.1								MSTRG.53285.1				MSTRG.37299.8
			MSTRG.49261.2				MSTRG.71379.2								MSTRG.45417.2				MSTRG.118650.1
			MSTRG.66291.6				MSTRG.73690.1								MSTRG.101087.1				MSTRG.51438.4
			MSTRG.95743.1				MSTRG.84701.16								MSTRG.123484.1				MSTRG.68515.1
			MSTRG.87873.3				MSTRG.101710.1								MSTRG.126720.1				MSTRG.70463.1
			MSTRG.62654.2				MSTRG.120285.3								MSTRG.73994.2				MSTRG.8857.1
			MSTRG.25963.7				MSTRG.59559.1								MSTRG.104689.2				MSTRG.65420.1
			MSTRG.104120.4				MSTRG.42002.3								MSTRG.33614.1				MSTRG.71660.1
			MSTRG.84442.2				MSTRG.23610.1								MSTRG.110554.1				MSTRG.88915.1
			MSTRG.126074.1				MSTRG.23999.2								MSTRG.51779.1				MSTRG.71691.1
			MSTRG.59327.3				MSTRG.52583.2								MSTRG.121299.3				MSTRG.11073.1
			MSTRG.106301.2				MSTRG.91314.2								MSTRG.77228.1				MSTRG.27797.2
			MSTRG.4682.3				MSTRG.26944.1								MSTRG.49848.4				MSTRG.91806.1
			MSTRG.121170.4				MSTRG.13158.1								MSTRG.8226.1				MSTRG.45207.8
			MSTRG.5141.1				MSTRG.35402.11								MSTRG.98792.1				MSTRG.85256.2
			MSTRG.83322.4				MSTRG.95765.2								MSTRG.30211.17				MSTRG.65004.6
			MSTRG.79035.1				MSTRG.46497.1								MSTRG.12610.2				MSTRG.97638.1
			MSTRG.60069.2				MSTRG.106175.2								MSTRG.21093.1				MSTRG.10439.6
			MSTRG.126790.1				MSTRG.126557.4								MSTRG.108132.3				MSTRG.55961.1
			MSTRG.102432.1				MSTRG.53891.2								MSTRG.105675.1				MSTRG.25156.7
			MSTRG.13941.1				MSTRG.5395.2								MSTRG.48254.1				MSTRG.65508.1
			MSTRG.4604.2				MSTRG.101467.1								MSTRG.107946.14				MSTRG.80153.1
			MSTRG.94426.1				MSTRG.41045.2								MSTRG.2160.1				MSTRG.70779.1
			MSTRG.95868.1				MSTRG.121721.3								MSTRG.8125.3				MSTRG.74795.2
			MSTRG.56604.1				MSTRG.90032.2								MSTRG.75327.1				MSTRG.76777.2
			MSTRG.8158.7				MSTRG.53788.2								MSTRG.82134.4				MSTRG.5044.1
			MSTRG.108057.2				MSTRG.116673.1								MSTRG.32840.3				MSTRG.35336.1
			MSTRG.49032.19				MSTRG.89153.1								MSTRG.65004.7				MSTRG.81722.1
			MSTRG.90994.4				MSTRG.788.5								MSTRG.103014.1				MSTRG.106561.3
			MSTRG.7534.3				MSTRG.2176.1								MSTRG.64611.1				MSTRG.20595.4
			MSTRG.23089.1				MSTRG.53391.3								MSTRG.110705.4				MSTRG.58449.1
			MSTRG.37708.1				MSTRG.81282.3								MSTRG.48308.1				MSTRG.21197.1
			MSTRG.67497.1				MSTRG.85531.1								MSTRG.81249.9				MSTRG.20971.1
			MSTRG.120924.2				MSTRG.94930.13								MSTRG.53483.1				MSTRG.56552.3
			MSTRG.31229.1				MSTRG.71778.1								MSTRG.100182.2				MSTRG.6065.4
			MSTRG.102485.3				MSTRG.46655.7								MSTRG.60477.1				MSTRG.123762.1
			MSTRG.60117.1				MSTRG.75107.5								MSTRG.98651.1				MSTRG.20318.2
			MSTRG.110293.2				MSTRG.97852.1								MSTRG.74301.1				MSTRG.63238.8
			MSTRG.29757.2				MSTRG.26673.1								MSTRG.76682.17				MSTRG.101338.7
			MSTRG.80703.1				MSTRG.56854.3								MSTRG.33336.1				MSTRG.23100.1
			MSTRG.63518.1				MSTRG.7378.1								MSTRG.60384.3				MSTRG.47233.3
			MSTRG.15937.3				MSTRG.17990.5								MSTRG.91578.1				MSTRG.113331.2
			MSTRG.42079.3				MSTRG.52504.1								MSTRG.93244.1				MSTRG.73756.1
			MSTRG.77785.1				MSTRG.86829.1								MSTRG.98139.1				MSTRG.7142.2
			MSTRG.113240.1				MSTRG.43968.1								MSTRG.72374.2				MSTRG.117521.1
			MSTRG.53385.2				MSTRG.116294.1								MSTRG.30069.1				MSTRG.7099.3
			MSTRG.51776.3				MSTRG.57197.2								MSTRG.25001.1				MSTRG.58765.5
			MSTRG.64470.1				MSTRG.23805.4								MSTRG.123415.2				MSTRG.36561.1
			MSTRG.17532.2				MSTRG.118460.2								MSTRG.122798.2				MSTRG.52959.1
			MSTRG.104167.1				MSTRG.13146.3								MSTRG.93995.1				MSTRG.89338.2
			MSTRG.18198.3				MSTRG.31441.4								MSTRG.96536.2				MSTRG.71395.2
			MSTRG.82365.1				MSTRG.119854.2								MSTRG.122177.8				MSTRG.62953.5
			MSTRG.99974.1				MSTRG.108248.1								MSTRG.24902.1				MSTRG.58408.1
			MSTRG.3367.5				MSTRG.90077.2								MSTRG.111608.1				MSTRG.50801.1
			MSTRG.39838.2				MSTRG.15038.1								MSTRG.98921.2				MSTRG.69824.1
			MSTRG.42879.1				MSTRG.92931.3								MSTRG.108986.1				MSTRG.75348.1
			MSTRG.41947.2				MSTRG.43970.4								MSTRG.3780.4				MSTRG.38938.2
			MSTRG.63773.1				MSTRG.53057.1								MSTRG.88123.1				MSTRG.14988.4
			MSTRG.5337.3				MSTRG.105448.1								MSTRG.55929.1				MSTRG.27808.1
			MSTRG.118498.1				MSTRG.101442.9								MSTRG.23756.1				MSTRG.106161.3
			MSTRG.47268.1				MSTRG.67579.2								MSTRG.98950.1				MSTRG.35452.3
			MSTRG.12899.2				MSTRG.69715.1								MSTRG.123382.1				MSTRG.108211.1
			MSTRG.120028.10				MSTRG.16355.2								MSTRG.67001.18				MSTRG.73062.3
			MSTRG.79940.2				MSTRG.86907.1								MSTRG.58906.2				MSTRG.108271.1
			MSTRG.109936.3				MSTRG.37105.8								MSTRG.9438.2				MSTRG.93245.1
			MSTRG.19565.4				MSTRG.51554.2								MSTRG.94507.1				MSTRG.62736.1
			MSTRG.9762.5				MSTRG.52575.1								MSTRG.13907.1				MSTRG.26645.1
			MSTRG.13641.5				MSTRG.8770.1								MSTRG.25184.1				MSTRG.59515.10
			MSTRG.17265.4				MSTRG.49269.3								MSTRG.6370.1				MSTRG.120254.1
			MSTRG.120624.2				MSTRG.38996.1								MSTRG.107665.1				MSTRG.29283.1
			MSTRG.58710.1				MSTRG.83888.4								MSTRG.125328.4				MSTRG.103947.1
			MSTRG.37544.61				MSTRG.68054.1								MSTRG.72748.3				MSTRG.93680.1
			MSTRG.36701.1				MSTRG.59383.3								MSTRG.10621.1				MSTRG.51585.1
			MSTRG.105845.1				MSTRG.87327.8								MSTRG.61892.1				MSTRG.40428.1
			MSTRG.83086.2				MSTRG.85678.2								MSTRG.90426.1				MSTRG.124300.1
			MSTRG.7697.1				MSTRG.32947.1								MSTRG.17342.1				MSTRG.100939.1
			MSTRG.81119.1				MSTRG.30583.2								MSTRG.86649.1				MSTRG.102014.1
			MSTRG.82907.3				MSTRG.104482.1								MSTRG.34914.1				MSTRG.61256.1
			MSTRG.33412.1				MSTRG.58109.1								MSTRG.81634.5				MSTRG.82056.4
			MSTRG.119718.1				MSTRG.28404.1								MSTRG.28952.1				MSTRG.29021.2
			MSTRG.92139.14				MSTRG.95539.3								MSTRG.59802.8				MSTRG.80134.1
			MSTRG.24118.1				MSTRG.74803.7								MSTRG.110487.3				MSTRG.20595.3
			MSTRG.95577.1				MSTRG.77594.3								MSTRG.124538.2				MSTRG.64302.2
			MSTRG.45984.1				MSTRG.57977.9								MSTRG.60065.1				MSTRG.25402.1
			MSTRG.122079.3				MSTRG.65994.1								MSTRG.56854.2				MSTRG.114384.2
			MSTRG.119470.8				MSTRG.29900.1								MSTRG.120939.1				MSTRG.62545.1
			MSTRG.88780.1				MSTRG.79159.2								MSTRG.42014.2				MSTRG.2640.5
			MSTRG.81971.1				MSTRG.31396.7								MSTRG.110041.1				MSTRG.78732.1
			MSTRG.68993.21				MSTRG.89504.2								MSTRG.70451.2				MSTRG.118119.1
			MSTRG.85026.6				MSTRG.62520.6								MSTRG.22575.2				MSTRG.104926.6
			MSTRG.61182.2				MSTRG.7829.1								MSTRG.31956.1				MSTRG.39224.4
			MSTRG.96078.1				MSTRG.14826.13								MSTRG.33424.1				MSTRG.8123.1
			MSTRG.28801.12				MSTRG.51313.1								MSTRG.62794.2				MSTRG.19103.2
			MSTRG.45764.1				MSTRG.53419.1								MSTRG.80124.1				MSTRG.24265.1
			MSTRG.73292.2				MSTRG.114217.4								MSTRG.112023.5				MSTRG.80483.1
			MSTRG.27459.1				MSTRG.91025.6								MSTRG.74149.1				MSTRG.114581.1
			MSTRG.53822.1				MSTRG.42505.1								MSTRG.90810.1				MSTRG.91784.2
			MSTRG.65447.1				MSTRG.2149.4								MSTRG.59330.2				MSTRG.7424.2
			MSTRG.97863.4				MSTRG.41997.4								MSTRG.101390.1				MSTRG.58777.2
			MSTRG.28763.4				MSTRG.58049.5								MSTRG.68410.1				MSTRG.72526.4
			MSTRG.85710.1				MSTRG.120384.3								MSTRG.85212.6				MSTRG.20370.1
			MSTRG.42690.2				MSTRG.25834.5								MSTRG.89282.1				MSTRG.94705.1
			MSTRG.110846.2				MSTRG.68519.1								MSTRG.91751.5				MSTRG.17944.1
			MSTRG.116104.2				MSTRG.5089.7								MSTRG.119643.1				MSTRG.35918.2
			MSTRG.16708.2				MSTRG.110856.2								MSTRG.45292.1				MSTRG.125536.2
			MSTRG.33155.2				MSTRG.119639.1								MSTRG.52014.15				MSTRG.112425.1
			MSTRG.971.2				MSTRG.123613.3								MSTRG.63978.3				MSTRG.76512.1
			MSTRG.7243.1				MSTRG.47831.4								MSTRG.21356.1				MSTRG.110898.4
			MSTRG.39375.4				MSTRG.540.2								MSTRG.37804.1				MSTRG.126172.1
			MSTRG.61738.2				MSTRG.74454.2								MSTRG.109178.1				MSTRG.30107.1
			MSTRG.115670.4				MSTRG.108186.3								MSTRG.53793.2				MSTRG.89157.12
			MSTRG.85788.2				MSTRG.38515.14								MSTRG.30863.4				MSTRG.69366.2
			MSTRG.11645.2				MSTRG.69095.1								MSTRG.47992.7				MSTRG.71688.2
			MSTRG.17746.1				MSTRG.17831.9								MSTRG.112481.1				MSTRG.55920.1
			MSTRG.98776.10				MSTRG.55990.3								MSTRG.79748.16				MSTRG.4086.10
			MSTRG.63151.1				MSTRG.79331.5								MSTRG.55025.1				MSTRG.94037.4
			MSTRG.21510.1				MSTRG.56040.14								MSTRG.113374.1				MSTRG.69525.3
			MSTRG.11486.7				MSTRG.41440.2								MSTRG.61061.1				MSTRG.89177.1
			MSTRG.107690.2				MSTRG.46695.1								MSTRG.35849.1				MSTRG.11415.1
			MSTRG.3434.1				MSTRG.29345.1								MSTRG.57435.1				MSTRG.114413.4
			MSTRG.90569.1				MSTRG.54228.2								MSTRG.105870.1				MSTRG.24467.7
			MSTRG.100562.1				MSTRG.75621.4								MSTRG.115565.5				MSTRG.41234.1
			MSTRG.70022.1				MSTRG.66532.1								MSTRG.18374.2				MSTRG.2691.1
			MSTRG.92225.1				MSTRG.22725.1								MSTRG.103634.1				MSTRG.87880.2
			MSTRG.2690.1				MSTRG.36704.8								MSTRG.43524.1				MSTRG.103202.3
			MSTRG.8470.1				MSTRG.46492.1								MSTRG.8559.1				MSTRG.14073.3
			MSTRG.41598.2				MSTRG.105083.1								MSTRG.87261.9				MSTRG.80153.2
			MSTRG.60659.1				MSTRG.41990.3								MSTRG.66784.1				MSTRG.34652.1
			MSTRG.103507.4				MSTRG.34368.1								MSTRG.92623.1				MSTRG.30129.2
			MSTRG.33489.5				MSTRG.61142.1								MSTRG.64620.1				MSTRG.9273.2
			MSTRG.125668.1				MSTRG.62867.3								MSTRG.38619.1				MSTRG.117706.2
			MSTRG.48928.1				MSTRG.69863.1								MSTRG.8847.2				MSTRG.105981.1
			MSTRG.82055.1				MSTRG.93501.1								MSTRG.96590.2				MSTRG.44880.3
			MSTRG.95794.1				MSTRG.26277.1								MSTRG.107946.6				MSTRG.92700.1
			MSTRG.62650.4				MSTRG.31717.1								MSTRG.99107.1				MSTRG.25669.1
			MSTRG.74348.2				MSTRG.26052.1								MSTRG.69632.1				MSTRG.56984.1
			MSTRG.67472.2				MSTRG.90179.13								MSTRG.95840.2				MSTRG.6958.2
			MSTRG.16462.3				MSTRG.14245.3								MSTRG.22308.1				MSTRG.34113.4
			MSTRG.91498.3				MSTRG.68050.19								MSTRG.75811.1				MSTRG.16131.1
			MSTRG.7879.2				MSTRG.98924.1								MSTRG.16372.4				MSTRG.111726.1
			MSTRG.10501.7				MSTRG.89764.6								MSTRG.98337.3				MSTRG.4540.1
			MSTRG.12551.4				MSTRG.37372.1								MSTRG.110047.4				MSTRG.71125.1
			MSTRG.87282.2				MSTRG.60421.4								MSTRG.126923.3				MSTRG.29864.3
			MSTRG.48373.1				MSTRG.76274.2								MSTRG.88087.2				MSTRG.104983.1
			MSTRG.93600.3				MSTRG.54711.1								MSTRG.119697.1				MSTRG.53084.2
			MSTRG.121378.4				MSTRG.76952.1								MSTRG.59135.1				MSTRG.81199.1
			MSTRG.28655.1				MSTRG.55037.2								MSTRG.103720.1				MSTRG.36405.1
			MSTRG.89025.1				MSTRG.27679.2								MSTRG.42016.2				MSTRG.110315.2
			MSTRG.42745.7				MSTRG.54863.10								MSTRG.50160.1				MSTRG.114413.5
			MSTRG.105439.5				MSTRG.60611.4								MSTRG.47393.1				MSTRG.13861.3
			MSTRG.79748.10				MSTRG.12800.1								MSTRG.119110.1				MSTRG.102265.2
			MSTRG.116559.1				MSTRG.29983.4								MSTRG.86600.1				MSTRG.2263.1
			MSTRG.77562.3				MSTRG.9117.1								MSTRG.68903.3				MSTRG.9676.1
			MSTRG.109534.2				MSTRG.63419.1								MSTRG.121112.1				MSTRG.60648.2
			MSTRG.12339.1				MSTRG.22552.1								MSTRG.30211.8				MSTRG.9061.3
			MSTRG.74097.45				MSTRG.119525.4								MSTRG.66445.5				MSTRG.74503.2
			MSTRG.110078.1				MSTRG.22513.2								MSTRG.121907.1				MSTRG.11139.4
			MSTRG.27850.3				MSTRG.109968.7								MSTRG.61624.1				MSTRG.102194.1
			MSTRG.54252.1				MSTRG.109523.39								MSTRG.15551.2				MSTRG.61641.9
			MSTRG.53336.3				MSTRG.91254.5								MSTRG.77932.3				MSTRG.1211.1
			MSTRG.16985.2				MSTRG.39516.2								MSTRG.83808.1				MSTRG.46490.1
			MSTRG.97633.2				MSTRG.37319.5								MSTRG.37391.1				MSTRG.46611.2
			MSTRG.93476.1				MSTRG.98630.10								MSTRG.56479.1				MSTRG.119854.8
			MSTRG.9659.2				MSTRG.43511.2								MSTRG.13513.4				MSTRG.78139.6
			MSTRG.25907.6				MSTRG.68196.1								MSTRG.120491.4				MSTRG.80939.1
			MSTRG.24272.7				MSTRG.101568.1								MSTRG.93518.7				MSTRG.72904.1
			MSTRG.114448.1				MSTRG.36729.1								MSTRG.96007.1				MSTRG.87982.5
			MSTRG.13252.5				MSTRG.31081.1								MSTRG.8797.1				MSTRG.120959.1
			MSTRG.12311.1				MSTRG.41699.1								MSTRG.68575.1				MSTRG.82327.2
			MSTRG.45178.3				MSTRG.62452.2								MSTRG.69738.47				MSTRG.6387.5
			MSTRG.28936.2				MSTRG.111825.5								MSTRG.14919.1				MSTRG.25922.1
			MSTRG.89246.5				MSTRG.69012.1								MSTRG.6720.1				MSTRG.21054.5
			MSTRG.15787.2				MSTRG.121618.3								MSTRG.77291.1				MSTRG.97154.1
			MSTRG.68810.7				MSTRG.4678.1								MSTRG.16834.1				MSTRG.6557.1
			MSTRG.63604.1				MSTRG.78780.7								MSTRG.18458.1				MSTRG.114570.1
			MSTRG.26090.1				MSTRG.62277.7								MSTRG.46162.2				MSTRG.29617.1
			MSTRG.57657.1				MSTRG.85775.1								MSTRG.64010.3				MSTRG.105661.1
			MSTRG.80134.5				MSTRG.19408.1								MSTRG.75048.1				MSTRG.107688.1
			MSTRG.39686.3				MSTRG.3590.1								MSTRG.367.1				MSTRG.4259.1
			MSTRG.74107.1				MSTRG.70489.1								MSTRG.36623.1				MSTRG.109518.1
			MSTRG.101567.1				MSTRG.59855.4								MSTRG.19214.1				MSTRG.54115.1
			MSTRG.58548.2				MSTRG.114290.2								MSTRG.29286.1				MSTRG.36839.1
			MSTRG.5055.10				MSTRG.121512.9								MSTRG.11423.2				MSTRG.9992.2
			MSTRG.37355.1				MSTRG.31337.2								MSTRG.65165.2				MSTRG.50196.1
			MSTRG.53727.1				MSTRG.76954.1								MSTRG.76379.3				MSTRG.67061.2
			MSTRG.56363.5				MSTRG.115774.2								MSTRG.38050.1				MSTRG.51623.1
			MSTRG.113100.3				MSTRG.85190.1								MSTRG.57935.1				MSTRG.101873.3
			MSTRG.4775.3				MSTRG.91869.9								MSTRG.69738.17				MSTRG.86078.1
			MSTRG.4975.8				MSTRG.22159.1								MSTRG.66138.1				MSTRG.82520.1
			MSTRG.1384.15				MSTRG.34225.1								MSTRG.33953.1				MSTRG.2543.2
			MSTRG.115013.2				MSTRG.90038.3								MSTRG.98109.2				MSTRG.20729.1
			MSTRG.84423.9				MSTRG.114894.1								MSTRG.68101.3				MSTRG.8461.3
			MSTRG.1878.1				MSTRG.30665.1								MSTRG.113904.2				MSTRG.77489.2
			MSTRG.100203.8				MSTRG.4027.2								MSTRG.42830.1				MSTRG.76435.1
			MSTRG.42381.10				MSTRG.78059.1								MSTRG.66270.1				MSTRG.16988.4
			MSTRG.96303.4				MSTRG.40740.1								MSTRG.72778.10				MSTRG.32295.1
			MSTRG.7826.1				MSTRG.81110.2								MSTRG.96450.1				MSTRG.54418.4
			MSTRG.118761.2				MSTRG.61068.1								MSTRG.123451.1				MSTRG.114200.8
			MSTRG.40184.1				MSTRG.89257.1								MSTRG.41268.2				MSTRG.48612.1
			MSTRG.18622.1				MSTRG.11106.1								MSTRG.14551.1				MSTRG.43515.1
			MSTRG.13651.1				MSTRG.56338.1								MSTRG.31153.1				MSTRG.94553.5
			MSTRG.29390.5				MSTRG.110612.6								MSTRG.113708.1				MSTRG.126177.2
			MSTRG.113267.3				MSTRG.86663.1								MSTRG.16022.8				MSTRG.49834.1
			MSTRG.20728.5				MSTRG.8287.2								MSTRG.107263.1				MSTRG.18479.5
			MSTRG.94430.10				MSTRG.85697.4								MSTRG.81723.3				MSTRG.120915.1
			MSTRG.28954.4				MSTRG.110075.2								MSTRG.52329.1				MSTRG.80309.1
			MSTRG.48122.1				MSTRG.113104.1								MSTRG.35166.1				MSTRG.107915.1
			MSTRG.71182.2				MSTRG.108004.1								MSTRG.106811.3				MSTRG.967.7
			MSTRG.35774.1				MSTRG.78626.3								MSTRG.58199.1				MSTRG.99521.1
			MSTRG.46160.1				MSTRG.109949.6								MSTRG.101560.1				MSTRG.28303.1
			MSTRG.8906.2				MSTRG.23104.9								MSTRG.60132.1				MSTRG.11596.2
			MSTRG.125939.1				MSTRG.103279.3								MSTRG.7699.1				MSTRG.13422.1
			MSTRG.33736.1				MSTRG.37984.2								MSTRG.87767.1				MSTRG.36710.1
			MSTRG.22393.2				MSTRG.88206.2								MSTRG.9978.1				MSTRG.9045.7
			MSTRG.92862.4				MSTRG.92934.24								MSTRG.111933.1				MSTRG.18813.4
			MSTRG.115944.1				MSTRG.103004.2								MSTRG.106806.2				MSTRG.101902.5
			MSTRG.78368.1				MSTRG.51897.1								MSTRG.56366.5				MSTRG.59014.1
			MSTRG.122358.4				MSTRG.123915.2								MSTRG.55230.2				MSTRG.77759.2
			MSTRG.120276.1				MSTRG.121910.9								MSTRG.33213.2				MSTRG.70729.2
			MSTRG.15681.3				MSTRG.52958.4								MSTRG.80642.1				MSTRG.9045.6
			MSTRG.54504.3				MSTRG.60167.1								MSTRG.106789.1				MSTRG.17771.1
			MSTRG.82101.1				MSTRG.13862.1								MSTRG.49137.1				MSTRG.67535.2
			MSTRG.42488.1				MSTRG.63916.1								MSTRG.108683.3				MSTRG.31455.16
			MSTRG.17823.5				MSTRG.79111.1								MSTRG.62555.1				MSTRG.18240.1
			MSTRG.49687.2				MSTRG.64036.1								MSTRG.103233.1				MSTRG.12332.1
			MSTRG.92597.1				MSTRG.5753.1								MSTRG.84035.7				MSTRG.16392.1
			MSTRG.124492.1				MSTRG.17068.11								MSTRG.119035.5				MSTRG.81743.1
			MSTRG.22960.5				MSTRG.26381.1								MSTRG.120787.2				MSTRG.48954.1
			MSTRG.109538.1				MSTRG.100932.1								MSTRG.102214.3				MSTRG.112028.2
			MSTRG.29062.1				MSTRG.123027.1								MSTRG.42741.4				MSTRG.96662.2
			MSTRG.35941.4				MSTRG.118430.1								MSTRG.122490.2				MSTRG.29040.1
			MSTRG.86407.4				MSTRG.36008.1								MSTRG.10346.1				MSTRG.33347.1
			MSTRG.111869.1				MSTRG.64350.1								MSTRG.21205.1				MSTRG.45100.2
			MSTRG.11820.2				MSTRG.56656.6								MSTRG.39436.1				MSTRG.17294.1
			MSTRG.126743.13				MSTRG.24568.1								MSTRG.109842.1				MSTRG.41536.3
			MSTRG.70103.2				MSTRG.123613.4								MSTRG.24555.1				MSTRG.105536.1
			MSTRG.80546.1				MSTRG.61360.1								MSTRG.3275.3				MSTRG.58440.1
			MSTRG.125301.1				MSTRG.45461.1								MSTRG.91782.5				MSTRG.88255.1
			MSTRG.124355.2				MSTRG.25730.5								MSTRG.111645.1				MSTRG.74631.1
			MSTRG.46713.1				MSTRG.56995.1								MSTRG.90016.2				MSTRG.32090.2
			MSTRG.27216.2				MSTRG.77189.1								MSTRG.21398.1				MSTRG.77342.1
			MSTRG.104801.2				MSTRG.91254.1								MSTRG.118630.1				MSTRG.77321.2
			MSTRG.124601.15				MSTRG.74911.6								MSTRG.58188.1				MSTRG.87429.1
			MSTRG.87857.3				MSTRG.3992.1								MSTRG.28831.1				MSTRG.541.1
			MSTRG.39193.6				MSTRG.24191.1								MSTRG.121196.2				MSTRG.89104.5
			MSTRG.64382.2				MSTRG.68050.14								MSTRG.91083.2				MSTRG.118499.1
							MSTRG.60789.1								MSTRG.110581.1				MSTRG.110740.3
							MSTRG.95314.4								MSTRG.119351.1				MSTRG.119878.1
							MSTRG.50598.1								MSTRG.118221.1				MSTRG.20520.1
							MSTRG.89717.2								MSTRG.25882.2				MSTRG.1112.1
							MSTRG.87545.2								MSTRG.6597.3				MSTRG.72745.2
							MSTRG.103052.3								MSTRG.7279.6				MSTRG.108786.3
							MSTRG.75977.5								MSTRG.72133.1				MSTRG.61641.5
							MSTRG.1428.14								MSTRG.54103.2				MSTRG.21684.1
							MSTRG.42072.3								MSTRG.34904.9				MSTRG.59622.1
							MSTRG.12567.2								MSTRG.54176.1				MSTRG.109124.2
							MSTRG.92006.3								MSTRG.65157.1				MSTRG.116637.3
							MSTRG.70245.1								MSTRG.115454.6				MSTRG.87469.1
							MSTRG.115674.3								MSTRG.116821.1				MSTRG.102255.2
							MSTRG.106666.6								MSTRG.70590.1				MSTRG.118487.1
							MSTRG.89446.3								MSTRG.22404.3				MSTRG.106514.1
							MSTRG.55546.2								MSTRG.101799.1				MSTRG.111863.1
							MSTRG.13808.2								MSTRG.34493.6				MSTRG.98248.1
							MSTRG.120935.2								MSTRG.35631.4				MSTRG.111069.1
							MSTRG.4863.6								MSTRG.2787.49				MSTRG.19477.2
							MSTRG.72009.2								MSTRG.18156.6				MSTRG.52680.4
							MSTRG.8677.1								MSTRG.12933.8				MSTRG.11499.1
							MSTRG.33890.3								MSTRG.106811.4				MSTRG.78481.1
							MSTRG.50155.1								MSTRG.46137.1				MSTRG.53081.1
							MSTRG.125951.3								MSTRG.70771.1				MSTRG.9190.1
							MSTRG.94957.4								MSTRG.58697.3				MSTRG.126424.1
							MSTRG.42136.1								MSTRG.95218.1				MSTRG.33177.2
							MSTRG.122301.1								MSTRG.97197.1				MSTRG.68626.4
							MSTRG.60255.1								MSTRG.76511.1				MSTRG.75953.1
							MSTRG.5681.2								MSTRG.14638.3				MSTRG.74614.2
							MSTRG.125430.4								MSTRG.123513.3				MSTRG.87640.1
							MSTRG.33155.6								MSTRG.57535.1				MSTRG.62894.5
							MSTRG.115744.5								MSTRG.24113.1				MSTRG.107426.2
							MSTRG.45818.1								MSTRG.31455.5				MSTRG.96977.4
							MSTRG.18600.11								MSTRG.9028.1				MSTRG.31251.1
							MSTRG.120241.3								MSTRG.5940.2				MSTRG.48862.1
							MSTRG.86175.1								MSTRG.32240.2				MSTRG.88654.1
							MSTRG.12253.1								MSTRG.91270.1				MSTRG.17683.1
							MSTRG.93876.1								MSTRG.29518.1				MSTRG.41854.1
							MSTRG.121752.1								MSTRG.16609.1				MSTRG.33882.3
							MSTRG.66010.3								MSTRG.55438.1				MSTRG.80591.1
							MSTRG.30846.7								MSTRG.77753.3				MSTRG.23092.2
							MSTRG.96475.1								MSTRG.45701.6				MSTRG.122267.1
							MSTRG.49032.1								MSTRG.84282.1				MSTRG.63305.2
							MSTRG.21204.3								MSTRG.96590.1				MSTRG.120877.1
							MSTRG.46091.2								MSTRG.5575.1				MSTRG.89040.1
							MSTRG.99380.3								MSTRG.107118.1				MSTRG.80760.2
							MSTRG.96745.2								MSTRG.674.1				MSTRG.50979.1
							MSTRG.95234.13								MSTRG.8927.1				MSTRG.123569.2
							MSTRG.71557.2								MSTRG.110108.1				MSTRG.119803.2
							MSTRG.49643.3								MSTRG.62108.2				MSTRG.13773.2
							MSTRG.101902.3								MSTRG.56368.6				MSTRG.12432.4
							MSTRG.102285.1								MSTRG.23286.1				MSTRG.74730.3
							MSTRG.15608.1								MSTRG.113011.1				MSTRG.72774.2
							MSTRG.101181.3								MSTRG.53242.10				MSTRG.76812.1
							MSTRG.95849.2								MSTRG.48025.3				MSTRG.18601.3
							MSTRG.66137.4								MSTRG.80050.1				MSTRG.122278.4
							MSTRG.65995.1								MSTRG.11859.3				MSTRG.34114.2
							MSTRG.875.2								MSTRG.63767.2				MSTRG.44096.1
							MSTRG.98032.1								MSTRG.116058.1				MSTRG.85013.2
							MSTRG.14308.3								MSTRG.52376.1				MSTRG.102854.1
							MSTRG.8121.3								MSTRG.53498.5				MSTRG.77769.1
							MSTRG.74454.5								MSTRG.109351.3				MSTRG.23573.1
							MSTRG.64115.2								MSTRG.9029.1				MSTRG.36854.1
							MSTRG.74911.2								MSTRG.22652.1				MSTRG.37525.1
							MSTRG.19660.1								MSTRG.107766.2				MSTRG.65222.1
							MSTRG.53967.1								MSTRG.52568.1				MSTRG.105088.2
							MSTRG.56939.1								MSTRG.58657.1				MSTRG.52324.1
							MSTRG.35342.1								MSTRG.2460.1				MSTRG.30211.5
							MSTRG.81428.1								MSTRG.21000.1				MSTRG.113772.2
							MSTRG.106221.1								MSTRG.17337.1				MSTRG.98115.1
							MSTRG.90038.1								MSTRG.1249.1				MSTRG.88173.2
							MSTRG.37427.9								MSTRG.32040.1				MSTRG.77893.1
							MSTRG.107557.2								MSTRG.77954.2				MSTRG.85755.1
							MSTRG.110534.3								MSTRG.75235.14				MSTRG.118460.3
							MSTRG.3322.1								MSTRG.116202.1				MSTRG.109534.4
							MSTRG.28326.8								MSTRG.120569.2				MSTRG.80608.1
							MSTRG.89347.1								MSTRG.16539.2				MSTRG.56259.1
							MSTRG.125714.2								MSTRG.55257.1				MSTRG.59014.2
							MSTRG.90001.1								MSTRG.47292.1				MSTRG.56021.3
							MSTRG.41733.5								MSTRG.100147.1				MSTRG.54250.1
							MSTRG.51262.1								MSTRG.14319.1				MSTRG.83951.6
							MSTRG.57504.1								MSTRG.39527.1				MSTRG.114146.1
							MSTRG.110479.3								MSTRG.21102.3				MSTRG.16678.1
							MSTRG.30147.1								MSTRG.24591.1				MSTRG.10980.2
							MSTRG.7120.8								MSTRG.93249.7				MSTRG.21500.1
							MSTRG.20311.1								MSTRG.14004.1				MSTRG.37980.1
							MSTRG.47403.2								MSTRG.10769.2				MSTRG.12283.1
							MSTRG.73194.1								MSTRG.76908.15				MSTRG.102206.5
							MSTRG.36573.4								MSTRG.1123.1				MSTRG.46007.15
							MSTRG.90763.4								MSTRG.27527.1				MSTRG.47038.1
							MSTRG.77940.3								MSTRG.32095.1				MSTRG.119085.1
							MSTRG.109395.1								MSTRG.60678.1				MSTRG.7054.1
							MSTRG.102490.4								MSTRG.93291.1				MSTRG.65586.1
							MSTRG.83471.3								MSTRG.82009.1				MSTRG.96692.1
							MSTRG.41733.3								MSTRG.117562.3				MSTRG.34762.2
							MSTRG.61350.3								MSTRG.17196.1				MSTRG.79408.1
							MSTRG.28250.1								MSTRG.121082.5				MSTRG.122426.1
							MSTRG.328.12								MSTRG.74580.1				MSTRG.17790.7
							MSTRG.43859.2								MSTRG.124264.3				MSTRG.80868.1
							MSTRG.87545.1								MSTRG.28831.3				MSTRG.53436.1
							MSTRG.11095.11								MSTRG.121110.1				MSTRG.79975.1
							MSTRG.115864.10								MSTRG.20628.4				MSTRG.27195.2
							MSTRG.7576.2								MSTRG.77791.2				MSTRG.41495.1
							MSTRG.45306.2								MSTRG.12347.4				MSTRG.49032.8
							MSTRG.124496.2								MSTRG.35279.1				MSTRG.98494.3
[truncated: 5,979 more rows]
